# Supplementary material for: Network-based analysis of comorbidities risk during an infection: SARS and HIV case studies
Source: BMC Bioinformatics. 2014 Oct 24;15(1):333. doi: 10.1186/1471-2105-15-333 (PMC4363349; doi:10.1186/1471-2105-15-333)
Supplement: Supplementary file 1 — Additional file 1: Table S1. Highly statistical significantly differential expressed genes between SARS and control group in PBMCs. (XLSX 26 KB) [file 12859_2013_6782_MOESM1_ESM.xlsx]

## Sheet: 5372669651173624_add1
GeneSymbol	logFC	t	P-Value	Regulation
LTF	6.68955	6.54293	7.11e-06	á
CRISP3	6.15994	6.35678	9.97e-06	á
CEACAM8	6.06331	7.99238	6.01e-07	á
CHI3L1	5.92226	7.47103	1.42e-06	á
BPI	5.63291	7.1475	2.45e-06	á
CEACAM6	5.42971	6.01826	1.87e-05	á
LCN2	5.41279	6.69319	5.43e-06	á
AZU1	5.41111	6.84898	4.12e-06	á
CAMP	5.2253	6.36138	9.89e-06	á
ELANE	4.87598	4.41661	0.000441838	á
DEFA4	4.80883	6.95876	3.4e-06	á
PGLYRP1	4.76582	4.33864	0.000519096	á
HP	4.65769	6.79995	4.5e-06	á
ARG1	4.64937	5.37105	6.46e-05	á
MGAM	4.60948	4.53083	0.00034926	á
RNASE3	4.56698	6.73537	5.04e-06	á
S100P	4.4387	5.45863	5.44e-05	á
IL1R2	4.34415	3.8224	0.00152422	á
ANXA3	4.06775	5.30899	7.29e-05	á
MMP9	3.92184	4.21357	0.00067287	á
CYP4F3	3.91329	5.31743	7.17e-05	á
MPO	3.79096	4.63173	0.000284035	á
MS4A3	3.78268	6.42335	8.83e-06	á
MMP8	3.76978	3.44419	0.00337542	á
CD177	3.7272	3.80315	0.00158705	á
EIF1AY	3.6749	3.16821	0.00602221	á
KCNJ15	3.63286	4.08135	0.000886275	á
TCN1	3.33965	5.20259	9e-05	á
GINS2	3.22766	4.31835	0.000541368	á
HBQ1	3.1471	3.02791	0.00807025	á
BIRC5	3.1422	5.43257	5.73e-05	á
RAB13	3.04218	5.92433	2.23e-05	á
KIF20A	2.98124	4.23638	0.000641721	á
CXCR1	2.96327	4.16448	0.00074523	á
SLC6A8	2.92007	3.05053	0.00769901	á
TNFAIP6	2.87177	3.618	0.00234203	á
SLC4A1	2.80279	4.14821	0.000770924	á
CTSG	2.72696	3.7738	0.00168797	á
VNN1	2.62119	3.73854	0.00181776	á
MMP25	2.58284	3.50925	0.0029439	á
SLPI	2.57838	4.23838	0.000639051	á
PADI4	2.56245	3.96271	0.00113576	á
ADM	2.54336	4.16664	0.000741892	á
PTX3	2.44914	3.77237	0.00169303	á
CYP27A1	2.42346	3.48941	0.00306932	á
CDC20	2.41084	3.60206	0.00242187	á
HBD	2.36062	2.96711	0.00915715	á
MEF2D	2.32305	3.86674	0.00138879	á
S100A12	2.31066	4.61714	0.000292634	á
RAPSN	2.30724	3.33391	0.00425546	á
RNASE2	2.25836	5.20402	8.97e-05	á
SLC1A3	2.21433	3.33676	0.00423005	á
ST6GALNAC2	2.21176	4.68648	0.000254002	á
SIL1	2.20785	3.68476	0.0020353	á
DACH1	2.20712	4.03963	0.000966972	á
CD24	2.19103	3.19522	0.00569133	á
HLX	2.18972	4.90327	0.000163671	á
OVOL1	2.17611	3.3381	0.00421822	á
PCOLCE2	2.1612	3.59225	0.00247234	á
CENPF	2.14408	5.15128	9.96e-05	á
THBS4	2.1303	3.21131	0.00550285	á
GRIN2D	2.10571	3.41207	0.00361115	á
SLC2A3	2.09501	3.80142	0.00159283	á
AQP9	2.06322	3.1107	0.00679118	á
EPAS1	2.05648	4.2662	0.000603188	á
LUM	2.05325	2.94536	0.0095798	á
NFKBIA	2.04185	3.42832	0.00348993	á
CXCL1	2.02491	3.53682	0.00277805	á
BASP1	2.00434	3.29945	0.00457464	á
NFIL3	2.00202	4.0761	0.000896042	á
PYGL	1.97314	3.91808	0.00124706	á
MIA	1.97137	4.86708	0.000176069	á
MC3R	1.9693	4.88152	0.000171012	á
ACSL1	1.96296	3.81811	0.00153798	á
FCGR3B	1.94162	3.71219	0.00192125	á
SPAG8	1.93363	4.84561	0.000183877	á
ITGA2B	1.93187	3.10608	0.00685699	á
MSRB1	1.91686	4.10415	0.000845096	á
TSPAN12	1.90474	2.93683	0.00975058	á
RYR2	1.90231	3.30344	0.00453652	á
INSR	1.89581	3.07078	0.0073809	á
DYSF	1.89504	3.18793	0.0057788	á
FOXO3	1.89436	5.04524	0.000123084	á
GAS7	1.84184	3.6915	0.00200667	á
NAMPT	1.8413	2.97156	0.00907294	á
SSX5	1.83492	3.31905	0.00439034	á
OLR1	1.82886	3.84641	0.0014493	á
RGR	1.82143	3.1082	0.00682673	á
GADD45A	1.79529	3.0594	0.00755805	á
CEBPE	1.79414	4.8737	0.000173732	á
MAP1B	1.79147	2.96869	0.00912713	á
C3AR1	1.7857	3.84002	0.00146888	á
TK1	1.75678	3.94426	0.0011805	á
BCL3	1.75492	3.53785	0.00277201	á
RRAGD	1.74325	3.557	0.00266263	á
ANG	1.71533	3.15461	0.00619592	á
GRB10	1.71375	2.9745	0.00901783	á
CXCL2	1.69371	3.22551	0.00534157	á
PTPN21	1.68401	3.18265	0.00584305	á
BCL6	1.67403	3.1351	0.00645378	á
EGR1	1.66677	3.21508	0.00545963	á
CLSPN	1.66041	3.1681	0.00602368	á
FPR1	1.65894	3.08055	0.00723204	á
GPR1	1.64163	3.02856	0.00805933	á
TIMP2	1.64094	3.32273	0.00435653	á
CDHR5	1.62558	3.54512	0.00272995	á
MAFG	1.6134	4.01766	0.00101241	á
QSOX1	1.60507	3.62015	0.00233148	á
CLEC5A	1.60322	3.20002	0.00563442	á
TST	1.57494	4.26465	0.000605125	á
EPB49	1.57382	3.11136	0.00678178	á
PRM1	1.57028	3.05768	0.00758515	á
IRS2	1.55226	2.98873	0.00875521	á
RLBP1	1.54597	3.17535	0.00593293	á
ALOX5	1.54293	3.31104	0.00446467	á
RRM2	1.52302	3.31409	0.00443624	á
PCDHA5	1.5221	2.96108	0.00927249	á
HIST1H1C	1.52185	3.58445	0.00251324	á
TALDO1	1.51924	5.02413	0.000128391	á
HIST1H2BB	1.50533	3.05902	0.007564	á
XIST	-3.91071	-3.73381	0.00183591	â
EXOC5	-3.41867	-5.19866	9.07e-05	â
CR2	-3.05343	-5.4212	5.85e-05	â
ZNF345	-3.02452	-3.42837	0.00348954	â
MS4A1	-3.01144	-7.01874	3.06e-06	â
OSGEPL1	-2.98219	-7.52197	1.3e-06	â
STAT1	-2.93292	-4.69525	0.000249501	â
PRKACB	-2.88534	-6.582	6.63e-06	â
RASA3	-2.87213	-6.68652	5.5e-06	â
FKBP5	-2.86268	-3.97332	0.00111081	â
GNS	-2.78274	-5.19541	9.13e-05	â
FANCF	-2.68404	-4.18641	0.000711981	â
KLRAP1	-2.65176	-2.92955	0.00989879	â
CDK10	-2.61774	-5.13531	0.000102847	â
SLAMF7	-2.61416	-3.73619	0.00182676	â
EIF2S3	-2.5893	-4.57536	0.000318769	â
PTER	-2.58879	-4.06705	0.000913134	â
IL21R	-2.58172	-4.15563	0.0007591	â
STAT1	-2.52035	-3.09467	0.00702215	â
CACNA2D3	-2.50445	-3.301	0.00455977	â
LMAN1	-2.48342	-3.89629	0.00130534	â
ALDH5A1	-2.47625	-4.25548	0.000616764	â
CLEC2D	-2.4404	-4.16187	0.000749299	â
ANKH	-2.43679	-4.72595	0.000234385	â
PRSS23	-2.43413	-3.00183	0.00852002	â
NRP1	-2.43193	-3.25632	0.00500771	â
TNFRSF25	-2.38305	-4.68235	0.000256149	â
RECK	-2.36462	-3.11033	0.00679636	â
CCT2	-2.34308	-4.5059	0.000367615	â
PRKCH	-2.34039	-4.38111	0.00047545	â
CREBZF	-2.33679	-6.80772	4.43e-06	â
SLC4A7	-2.33005	-3.99833	0.00105418	â
ZNF134	-2.32647	-3.96631	0.00112724	â
CXCR5	-2.30142	-5.16149	9.76e-05	â
EML4	-2.27857	-5.73539	3.19e-05	â
NCR3	-2.2714	-2.936	0.00976743	â
ZNF74	-2.26726	-3.74684	0.00178634	â
TSPAN4	-2.26111	-3.54537	0.00272854	â
COLQ	-2.22193	-4.01602	0.00101589	â
TXK	-2.21929	-5.61461	4.02e-05	â
NLE1	-2.20506	-4.09009	0.000870249	â
SH2D3A	-2.20116	-3.68264	0.00204438	â
JUP	-2.192	-3.71966	0.00189133	â
AP4E1	-2.19089	-5.50329	4.99e-05	â
RASA2	-2.17259	-3.76033	0.00173642	â
SGPP1	-2.16816	-5.2789	7.74e-05	â
BIRC3	-2.16351	-5.84236	2.6e-05	â
KLRB1	-2.16347	-3.69815	0.00197882	â
MDM4	-2.13459	-3.38703	0.00380626	â
TPM2	-2.12187	-3.42008	0.00355089	â
LPAR6	-2.11678	-4.82492	0.000191736	â
IL7R	-2.1154	-3.86288	0.00140009	â
KLRC3	-2.10639	-3.01611	0.00827079	â
HS3ST1	-2.0961	-3.3484	0.004128	â
LEF1	-2.07881	-4.13232	0.000796884	â
HIPK3	-2.06983	-5.57074	4.38e-05	â
ATM	-2.06338	-4.98554	0.000138717	â
BACH2	-2.05791	-5.26008	8.03e-05	â
BTN3A3	-2.04859	-3.89793	0.00130087	â
KCNA3	-2.03157	-3.84879	0.00144208	â
CD247	-2.00733	-3.49198	0.00305275	â
CCR7	-2.00621	-3.8428	0.00146034	â
PHC1	-1.99564	-4.30316	0.00055868	â
ZFX	-1.99136	-3.69748	0.00198158	â
MED17	-1.98978	-5.38376	6.3e-05	â
KRIT1	-1.98563	-5.28849	7.59e-05	â
ITK	-1.97906	-4.13939	0.000785228	â
SPIN1	-1.97098	-3.57707	0.00255257	â
RCAN3	-1.96491	-3.32914	0.0042983	â
TCEA2	-1.94936	-4.69717	0.000248526	â
S1PR1	-1.94877	-3.8949	0.00130916	â
NMT2	-1.93861	-5.30244	7.39e-05	â
ETS1	-1.93187	-4.85599	0.000180057	â
ERAP2	-1.92719	-2.99896	0.00857106	â
TRAF5	-1.92503	-3.4305	0.00347399	â
NR3C2	-1.92088	-4.4086	0.0004492	â
SSR3	-1.8997	-3.95541	0.00115326	â
POLM	-1.88576	-2.948	0.00952748	â
KLRD1	-1.87687	-3.63281	0.00227023	â
UTRN	-1.87265	-3.97827	0.00109936	â
PDLIM5	-1.86095	-3.4699	0.00319781	â
SCML1	-1.85588	-3.47937	0.0031348	â
CDC14A	-1.8545	-4.27724	0.000589526	â
LIN7C	-1.85316	-5.53683	4.67e-05	â
MAN1C1	-1.8497	-4.15001	0.000768035	â
BTN3A2	-1.84048	-3.30792	0.00449405	â
BCL11B	-1.83755	-4.19612	0.000697743	â
ARL4C	-1.83594	-2.97401	0.00902693	â
ABLIM1	-1.83449	-3.94252	0.00118481	â
SACS	-1.82681	-3.68917	0.00201652	â
IL2RB	-1.82569	-3.1007	0.00693435	â
PSIP1	-1.82487	-5.27975	7.73e-05	â
KPNA5	-1.81766	-2.93681	0.00975109	â
NUDT21	-1.81506	-4.29639	0.000566571	â
MED6	-1.79718	-4.57908	0.000316346	â
GABPA	-1.79322	-3.47304	0.00317677	â
ADAMTS1	-1.79091	-3.34918	0.00412117	â
BUB3	-1.77414	-3.30575	0.00451458	â
MBNL2	-1.76835	-3.61937	0.00233528	â
NT5E	-1.76807	-2.96734	0.00915272	â
PTCH1	-1.7642	-3.3401	0.0042005	â
ADARB1	-1.76025	-2.98708	0.00878523	â
C1orf21	-1.75306	-3.33355	0.00425871	â
TMOD3	-1.75016	-5.9035	2.32e-05	â
ITGA6	-1.7497	-5.29163	7.55e-05	â
ARNTL	-1.74491	-5.36235	6.57e-05	â
CD248	-1.74298	-2.98391	0.00884337	â
EIF1AX	-1.74088	-5.38056	6.34e-05	â
STAT1	-1.73675	-3.19423	0.00570319	â
CLDND1	-1.7341	-5.71977	3.29e-05	â
DRG2	-1.72848	-2.96193	0.00925619	â
RIPK1	-1.72842	-4.29254	0.00057112	â
ZNF140	-1.71912	-3.42275	0.00353099	â
THEM6	-1.7173	-3.62993	0.00228402	â
LTBP3	-1.71605	-3.92394	0.00123183	â
HSF2	-1.71123	-4.68417	0.000255199	â
CASP8AP2	-1.70609	-5.02674	0.000127722	â
TIA1	-1.70392	-4.82638	0.000191172	â
NELL2	-1.6954	-4.64042	0.000279035	â
DYRK2	-1.69522	-3.85677	0.00141815	â
AKAP11	-1.68099	-4.55656	0.000331292	â
F2R	-1.67735	-3.90619	0.00127852	â
SMAD4	-1.66777	-5.46076	5.42e-05	â
PLXDC1	-1.66291	-3.74629	0.00178841	â
MRTO4	-1.65431	-2.97915	0.00893106	â
ABCD2	-1.64469	-2.93169	0.00985498	â
STAT4	-1.64394	-4.1912	0.000704918	â
CDR1	-1.63953	-3.06212	0.00751531	â
PPID	-1.63808	-4.60635	0.000299167	â
TNFSF8	-1.63076	-3.1514	0.00623765	â
PEX1	-1.62719	-3.79439	0.00161652	â
TRMT11	-1.62686	-4.67272	0.000261231	â
RCN2	-1.62593	-3.71031	0.00192888	â
TNKS	-1.61304	-3.38999	0.00378264	â
NAP1L3	-1.60628	-3.82043	0.00153053	â
CD2AP	-1.60021	-2.96989	0.00910457	â
DIEXF	-1.59358	-3.1736	0.00595468	â
MSH2	-1.57169	-3.2374	0.00521018	â
MOCS2	-1.56685	-3.83606	0.00148114	â
ZNF217	-1.55552	-3.04879	0.00772703	â
ADH5	-1.54283	-4.68935	0.000252519	â
TMEM50B	-1.53981	-3.3791	0.00387021	â
KNG1	-1.53516	-3.08251	0.0072026	â
EIF4B	-1.53412	-4.2921	0.000571638	â
FASLG	-1.53223	-3.23521	0.00523422	â
AASDHPPT	-1.52462	-4.28768	0.000576896	â
ATP5C1	-1.51827	-4.99133	0.000137114	â
MLLT10	-1.51661	-5.15252	9.94e-05	â
PIGN	-1.51655	-3.48845	0.00307554	â
CRIP2	-1.51434	-3.85875	0.00141226	â
PURA	-1.51383	-3.73956	0.00181388	â
RALGPS1	-1.50729	-3.1549	0.00619226	â
ISL1	-1.50718	-2.99448	0.00865125	â
KLRG1	-1.50546	-4.31282	0.000547609	â
