# Supplementary material for: Network-based analysis of comorbidities risk during an infection: SARS and HIV case studies
Source: BMC Bioinformatics. 2014 Oct 24;15(1):333. doi: 10.1186/1471-2105-15-333 (PMC4363349; doi:10.1186/1471-2105-15-333)
Supplement: Supplementary file 2 — Additional file 2: Table S2. Highly statistical significantly differential expressed genes between HIV and control group. (XLSX 21 KB) [file 12859_2013_6782_MOESM2_ESM.xlsx]

## Sheet: 5372669651173624_add2
Gene symbols	logFC	t	P-Value	Regulation
RAB27A	6.62883	9.73434	2.01e-13	á
GEM	2.64725	8.48304	1.82e-11	á
EIF2B1	3.31211	8.2639	4.07e-11	á
TGFB2	4.00859	4.12723	0.00012964	á
TNFSF11	3.01288	3.9355	0.000242027	á
BMPR2	3.71701	3.88215	0.000287259	á
TNIK	3.30184	3.78906	0.00038637	á
NR3C1	3.30184	3.78906	0.00038637	á
TNFRSF10B	2.96172	3.43877	0.00114178	á
TNFSF4	2.96678	3.35802	0.0014546	á
ESR1	3.31027	3.35588	0.0014639	á
TGFBR1	3.72405	3.34817	0.00149791	á
VDR	2.96775	3.16157	0.0025883	á
TGFBR2	3.04905	3.05438	0.0035162	á
PTPN11	3.01167	3.05016	0.00355846	á
FUCA1	3.07541	3.04804	0.00357983	á
BCS1L	3.19055	3.0409	0.00365284	á
PDGFRA	3.36872	2.94451	0.00478391	á
SLC25A4	2.1774	2.92134	0.00510064	á
AKT3	3.5211	2.91729	0.00515802	á
SLC6A8	3.09906	2.83671	0.00643068	á
TNFRSF13B	3.251	2.81586	0.00680434	á
THRA	3.05285	2.79811	0.00713806	á
OPTN	3.0751	2.78726	0.00734953	á
MAFF	1.66071	2.7457	0.00821384	á
CLN6	3.07541	3.04804	0.00357983	á
RPL35	3.19055	3.0409	0.00365284	á
IPO5	1.51268	3.03587	0.00370504	á
RUNX2	2.90605	3.03117	0.00375449	á
SLC16A6	1.6841	3.02912	0.00377631	á
NUPL1	2.18285	3.02675	0.00380151	á
BET1	2.83309	2.98896	0.00422695	á
CCR1	2.18232	2.97569	0.0043865	á
COL11A1	2.24085	2.96905	0.00446854	á
GZMA	2.48643	2.94954	0.0047177	á
OSBPL3	2.84489	2.94595	0.00476493	á
AZU1	3.36872	2.94451	0.00478391	á
EIF4A1	2.44001	2.94239	0.00481219	á
PDE4B	1.82802	2.92277	0.00508059	á
ZCCHC6	2.1774	2.92134	0.00510064	á
GPR34	1.95228	2.9211	0.00510406	á
TDRD6	1.8294	2.91921	0.00513077	á
UNC5B	1.59135	2.91848	0.00514117	á
OLFM4	3.5211	2.91729	0.00515802	á
HLA-DQB1	1.77887	2.90781	0.00529453	á
TGFBI	2.28229	2.86839	0.00589904	á
LRRFIP1	2.46166	2.86105	0.00601856	á
DENND1B	2.3613	2.85145	0.00617809	á
RSBN1	3.09906	2.83671	0.00643068	á
FGL2	1.75822	2.8305	0.0065398	á
RBM38	1.65599	2.82053	0.00671888	á
PSMD13	3.251	2.81586	0.00680434	á
CAMP	2.80575	2.81428	0.00683328	á
CSF1R	1.70179	2.80142	0.00707475	á
C13orf15	3.05285	2.79811	0.00713806	á
MS4A4A	2.41436	2.79735	0.00715259	á
CXCR4	3.0751	2.78726	0.00734953	á
LUM	2.03613	2.78543	0.00738557	á
CKAP2	1.96707	2.77921	0.00750998	á
PSMB10	1.72478	2.76821	0.00773469	á
FNBP1	2.61789	2.76277	0.00784809	á
HLA-DMA	1.73764	2.75388	0.00803667	á
HIST1H2BB	1.87744	2.75041	0.00811134	á
SRPK2	2.34025	2.74624	0.00820192	á
CXCR2	1.66071	2.7457	0.00821384	á
CD2	2.19914	2.74422	0.00824609	á
PLEKHG2	2.02551	2.73046	0.00855349	á
N4BP2L2	2.82566	2.72039	0.008785	á
TRA2A	1.53987	2.71358	0.00894469	á
ANTXR1	1.93667	2.7065	0.00911369	á
CRNKL1	2.00976	2.67706	0.00984836	á
SLC40A1	-4.15239	-3.24473	0.00203264	â
FTSJ1	-3.79834	-3.47298	0.00102952	â
IGDCC4	-3.63986	-2.18139	0.0335842	â
ALG8	-3.14655	-2.36235	0.0218411	â
COL4A1	-3.055	-2.67706	0.00984819	â
PLEKHH2	-3.02843	-2.88381	0.00565532	â
SC5DL	-2.98837	-2.60872	0.0117668	â
LEF1	-2.96441	-2.84217	0.00633593	â
NME1	-2.7994	-2.71638	0.00887873	â
SERTAD1	-2.70127	-2.44603	0.0177761	â
CACNA1S	-2.66911	-2.42834	0.0185738	â
KCNMA1	-2.66511	-2.29154	0.0259101	â
ABCA1	-2.62425	-2.15572	0.0356376	â
ITIH5	-2.61077	-2.72287	0.00872752	â
PGAM2	-2.58272	-2.52258	0.00510406	â
PRSS23	-2.56777	-2.22892	0.00513077	â
SORBS2	-2.5407	-2.23409	0.00514117	â
HADHB	-2.46764	-2.30984	0.00515802	â
PDGFRL	-2.45771	-1.49584	0.00529453	â
CAT	-2.43455	-1.79281	0.00565532	â
GPM6B	-2.4144	-2.36722	0.00565532	â
RAPH1	-2.40268	-2.23638	0.00565532	â
LCK	-2.38987	-2.11087	0.00589904	â
ELN	-2.36124	-2.182	0.00601856	â
AANAT	-2.34683	-2.19899	0.00617809	â
TNFRSF11B	-2.31853	-2.4618	0.00633593	â
LEMD3	-2.31549	-2.47052	0.00633593	â
DMXL1	-2.31041	-1.1644	0.00633593	â
COL6A2	-2.30775	-2.41384	0.00643068	â
LTBP4	-2.29717	-1.90003	0.0065398	â
BOC	-2.26723	-1.16379	0.00662868	â
FOXE3	-2.2506	-1.97985	0.00662868	â
NEBL	-2.24961	-1.89622	0.00671888	â
ADCYAP1R1	-2.2369	-1.92406	0.00680434	â
FKRP	-2.22362	-2.29896	0.00683328	â
IGSF3	-2.19744	-1.66515	0.00707475	â
SLC2A1	-2.19116	-1.87992	0.00713806	â
FXYD2	-2.18518	-2.16087	0.00715259	â
CDK5RAP2	-2.16895	-2.04519	0.00734953	â
PLXDC1	-2.16627	-2.15081	0.00738557	â
VAV3	-2.16461	-2.25878	0.00750998	â
BSCL2	-2.16261	-1.89049	0.00773469	â
SIM1	-2.15507	-1.81927	0.00784809	â
DYRK2	-2.13712	-1.98004	0.00803667	â
MMP2	-2.12947	-1.71053	0.00811134	â
AQP1	-2.11726	-2.30458	0.00820192	â
MMD	-2.10481	-2.23151	0.00821384	â
ALX4	-2.07313	-1.88113	0.00824609	â
KLHL13	-2.0519	-1.90902	0.00855349	â
PTPRC	-2.04692	-1.65619	0.00872752	â
PRKCA	-2.04442	-2.04639	0.008785	â
KLK4	-2.04297	-1.59888	0.00887873	â
FAM184A	-2.03865	-1.81023	0.00894469	â
MATN2	-2.03054	-1.8012	0.00911369	â
TGFB1	-2.02201	-1.73786	0.00984819	â
CNGA1	-2.01749	-1.93439	0.00984819	â
HNF4A	-2.01661	-2.41166	0.00984819	â
LDLR	-2.01051	-1.68497	0.00984836	â
SLC12A3	-2.00871	-2.05246	0.00996893	â
STRC	-2.00768	-1.72948	0.00911369	â
ZNF217	-2.0068	-1.81145	0.00911369	â
TNF	-2.00212	-1.61251	0.00911369	â
PITX3	-1.99528	-1.73924	0.0091137	â
SRGN	-1.99454	-2.5443	0.0091137	â
PML	-1.99036	-2.41261	0.0091137	â
TPM1	-1.98873	-1.69942	0.00911371	â
OPN1LW	-1.98614	-1.75197	0.00911371	â
F5	-1.98247	-1.5471	0.00911371	â
DNAJC27	-1.97941	-2.01597	0.00911372	â
KCND3	-1.97654	-1.44628	0.00911372	â
GSTT1	-1.9637	-5.06511	0.00911372	â
XPA	-1.95759	-1.89593	0.00911372	â
AK4	-1.95624	-1.88615	0.00911373	â
PTER	-1.95409	-1.5478	0.00911373	â
KIAA1033	-1.94999	-2.22549	0.00911373	â
NNT	-1.94869	-1.82776	0.00911374	â
NELF	-1.93548	-1.78015	0.00911374	â
MEN1	-1.92759	-2.12896	0.00911374	â
CRX	-1.92653	-2.06918	0.00911375	â
FABP4	-1.92331	-2.07263	0.00911375	â
RAI1	-1.92232	-2.04872	0.00911375	â
UBE2H	-1.92038	-1.7894	0.00911375	â
RPL10A	-1.91448	-1.88639	0.00911376	â
TERT	-1.9128	-1.77196	0.00911376	â
JPH3	-1.90793	-1.63408	0.00911376	â
NFKBIL1	-1.90476	-1.7964	0.00911377	â
CHRNA1	-1.9004	-1.63578	0.00911377	â
ACADM	-1.8962	-2.31119	0.00911377	â
CP	-1.89439	-1.53638	0.00911378	â
PEX14	-1.88577	-1.58213	0.00911378	â
ADAM33	-1.88249	-1.86787	0.00911378	â
WWOX	-1.87523	-1.83013	0.00911378	â
GALC	-1.86998	-1.78362	0.00911379	â
ARHGEF7	-1.86816	-1.87191	0.00911382	â
C1S	-1.86703	-2.10715	0.00911383	â
NDUFV1	-1.86576	-1.404	0.00911383	â
COL5A2	-1.8652	-2.06702	0.00911383	â
NBEA	-1.8585	-1.19976	0.00911384	â
SLC6A19	-1.85285	-1.98977	0.00911384	â
EYA1	-1.84987	-1.60278	0.00911384	â
F7	-1.84881	-1.36713	0.00911385	â
KERA	-1.84836	-1.72002	0.00911385	â
FOXC2	-1.84828	-1.49462	0.00911385	â
CSTA	-1.8471	-1.85345	0.00911385	â
SCO2	-1.84288	-2.43849	0.00911386	â
HSPB8	-1.84284	-1.96202	0.00911386	â
KLF6	-1.84043	-1.76561	0.00911386	â
PEPD	-1.83895	-1.70986	0.00911388	â
SLC1A3	-1.81717	-1.98829	0.00911388	â
FAH	-1.81691	-1.61827	0.00911388	â
MDM4	-1.81417	-1.58802	0.00911389	â
DUSP14	-1.81395	-1.83659	0.0091139	â
CTNS	-1.81113	-3.12894	0.0091139	â
RHOU	-1.80859	-1.65472	0.0091139	â
CEP68	-1.80214	-1.83547	0.00911391	â
