# Supplementary material for: Network-based analysis of comorbidities risk during an infection: SARS and HIV case studies
Source: BMC Bioinformatics. 2014 Oct 24;15(1):333. doi: 10.1186/1471-2105-15-333 (PMC4363349; doi:10.1186/1471-2105-15-333)
Supplement: Supplementary file 3 — Additional file 3: Table S3. The gene-disease association related to the SARS infection with the different categories of diseases. (CSV 13 KB) [file 12859_2013_6782_MOESM3_ESM.csv]

Disorder name	Gene symbols	OMIM ID	Cytogenetic location	Disease Class
Bleeding disorder, platelet-type, 15, 615193 (3)	ACTN1	102575	14q24.1	Hematological
Mental retardation, X-linked nonsyndromic (3)	AGTR2	300034	Xq22-q23	Neurological
Ichthyosiform erythroderma, congenital, nonbullous, 1, 242100 (3)	ALOX12B	603741	17pter-p13.1	Dermatological
Asthma, dimished response to antileukotriene treatment in, 600807 (3)	ALOX5	152390	10q11.2	Respiratory
Atherosclerosis, susceptibility to (3)	ALOX5	152390	10q11.2	Cardiovascular
Hypophosphatasia, childhood, 241510 (3)	ALPL	171760	1p36.1-p34	Metabolic
Hypophosphatasia, infantile, 241500 (3)	ALPL	171760	1p36.1-p34	Metabolic
Odontohypophosphatasia, 146300 (3)	ALPL	171760	1p36.1-p34	Bone
Megaloblastic anemia-1, Norwegian type, 261100 (3)	AMN	605799	14q32	Hematological
Amyotrophic lateral sclerosis 9, 611895 (3)	ANG	105850	14q11.2	Neurological
Argininemia, 207800 (3)	ARG1	608313	6q23	Metabolic
Leukemia/lymphoma, B-cell, 3 (2)	BCL3	109560	19q13.32	Cancer
Lymphoma, B-cell (2)	BCL6	109565	3q27.3	Cancer
C1s deficiency, isolated (3)	C1S	120580	12p13	Immunological
Retinitis pigmentosa-17, 600852 (3)	CA4	114760	17q23	Ophthamological
Nephropathy with pretibial epidermolysis bullosa and deafness, 609057 (3)	CD151	602243	11p15.5	Renal
Specific granule deficiency, 245480 (3)	CEBPE	600749	14q11.2	Immunological
{Schizophrenia, susceptibility to}, 181500 (3); {Asthma-related traits, susceptibility to, 7}, 611960 (3)	CHI3L1	601525	1q32.1	Respiratory
Cold-induced sweating syndrome 1, 610313 (3)	CLC	607672	11q13.2	multiple
Metaphyseal chondrodysplasia, Schmid type (3)	COL10A1	120110	6q21-q22.3	Connective tissue
Spondylometaphyseal dysplasia, Japanese type (3)	COL10A1	120110	6q21-q22.3	Skeletal
Caffey disease, 114000 (3)	COL1A1	120150	17q21.31-q22	Connective tissue
Dissection of cervical arteries (3)	COL1A1	120150	17q21.31-q22	Connective tissue
Ehlers-Danlos syndrome, type I, 130000 (3)	COL1A1	120150	17q21.31-q22	Connective tissue
Ehlers-Danlos syndrome, type VII, 130060 (3)	COL1A1	120150	17q21.31-q22	Connective tissue
Osteogenesis imperfecta, type I, 166200 (3)	COL1A1	120150	17q21.31-q22	Bone
Osteogenesis imperfecta, type II, 166210 (3)	COL1A1	120150	17q21.31-q22	Bone
Osteogenesis imperfecta, type III, 259420 (3)	COL1A1	120150	17q21.31-q22	Bone
Osteogenesis imperfecta, type IV, 166220 (3)	COL1A1	120150	17q21.31-q22	Bone
Osteoporosis, 166710 (3)	COL1A1	120150	17q21.31-q22	Bone
Pulmonary alveolar proteinosis, 265120 (3)	CSF2RB	138981	22q12.2-q13.1	Respiratory
Exfoliative ichthyosis, autosomal recessive, ichthyosis bullosa of Siemens-like, 607936 (3)	CSTA	184600	3q21.1	Dermatological
{AIDS, slow progression to}, 609423 (3)	CXCR1	146929	2q35	Immunological
Cerebrotendinous xanthomatosis, 213700 (3)	CYP27A1	606530	2q33-qter	Metabolic
Arrhythmogenic right ventricular dysplasia 11, 610476 (3); Arrhythmogenic right ventricular dysplasia 11 with mild palmoplantar keratoderma and woolly hair, 610476 (3)	DSC2	125645	18q12.1	Cardiovascular
Miyoshi myopathy, 254130 (3)	DYSF	603009	2p13.3-p13.1	Muscular
Muscular dystrophy, limb-girdle, type 2B, 253601 (3)	DYSF	603009	2p13.3-p13.1	Muscular
Myopathy, distal, with anterior tibial onset, 606768 (3)	DYSF	603009	2p13.3-p13.1	Muscular
Neutropenia, cyclic, 162800 (3); Neutropenia, severe congenital 1, autosomal dominant, 202700 (3)	ELANE	130130	19p13.3	Hematological
Erythrocytosis, familial, 4, 611783 (3)	EPAS1	603349	2p21	Hematological
Spherocytosis, hereditary, Japanese type (3)	EPB42	177070	15q15	Hematological
Hemorrhagic diathesis due to factor V deficiency (3)	F5	227400	1q23	Hematological
Thromboembolism susceptibility due to factor V Leiden (3)	F5	227400	1q23	Hematological
Thrombophilia due to factor V Liverpool (3)	F5	227400	1q23	Hematological
Neutropenia, alloimmune neonatal (3)	FCGR3B	610665	1q23.3	Hematological
Glutamate formiminotransferase deficiency, 229100 (3)	FTCD	606806	21q22.3	Metabolic
Insomnia (3) ()	GABRB3	137192	15q11.2-q12	Psychiatric
Bernard-Soulier syndrome, 231200 (3)	GP1BA	606672	17pter-p12	Hematological
Amyloidosis, Finnish type, 105120 (3)	GSN	137350	9q34	Neurological
Glycogen storage disease XV, 613507 (3)	GYG1	603942	3q24	Metabolic
Thalassemias, beta- (3)	HBB	141900	11p15.5	Hematological
Erythremias, beta- (3)	HBB	141900	11p15.5	Hematological
Heinz body anemias, beta- (3)	HBB	141900	11p15.5	Hematological
HPFH, deletion type (3)	HBB	141900	11p15.5	Hematological
Methemoglobinemias, beta- (3)	HBB	141900	11p15.5	Hematological
Sickle cell anemia (3)	HBB	141900	11p15.5	Hematological
Thalassemia-beta, dominant inclusion-body, 603902 (3)	HBB	141900	11p15.5	Hematological
Thalassemia, delta- (3)	HBD	142000	11p15.5	Hematological
Thalassemia due to Hb Lepore (3)	HBD	142000	11p15.5	Hematological
Facial paresis, hereditary congenital, 3, 614744 (3)	HOXB1	142968	17q21.32	Endocrine
Anhaptoglobinemia (3)	HP	140100	16q22.1	Hematological
Hypohaptoglobinemia (3)	HP	140100	16q22.1	Hematological
{Hepatitis B virus, susceptibility to}, 610424 (3)	IFNAR2	602376	21q22.11	Immunological
Gastric cancer risk after H. pylori infection, 137215 (3)	IL1RN	147679	2q14.2	Cancer
Diabetes mellitus, insulin-resistant, with acanthosis nigricans (3)	INSR	147670	19p13.2	Endocrine
Leprechaunism, 246200 (3)	INSR	147670	19p13.2	Developmental
Rabson-Mendenhall syndrome, 262190 (3)	INSR	147670	19p13.2	multiple
Diabetes mellitus, noninsulin-dependent, 125853 (3)	IRS2	600797	13q34	Endocrine
Glanzmann thrombasthenia, type A, 273800 (3)	ITGA2B	607759	17q21.32	Hematological
{Systemic lupus erythematous, association with susceptibility to, 6}, 609939 (3)	ITGAM	120980	16p11.2	Immunological
Epidermolysis bullosa, generalized atrophic benign, 226650 (3)	ITGB4	147557	17q11-qter	Dermatological
Epidermolysis bullosa, junctional, with pyloric atresia, 226730 (3)	ITGB4	147557	17q11-qter	Dermatological
Epidermolysis bullosa of hands and feet, 131800 (3)	ITGB4	147557	17q11-qter	Dermatological
Coronary artery disease, susceptibility to (3)	KL	604824	13q12	Cardiovascular
Leukemia, T-cell acute lymphoblastoid (2)	LYL1	151440	19p13.2	Cancer
Obesity, severe, susceptibility to, 601665 (3)	MC3R	155540	20q13.2	Nutritional
Metaphyseal anadysplasia 2, 613073 (3)	MMP9	120361	20q13.12	Connective tissue
Alzheimer disease, susceptibility to, 104300 (3)	MPO	606989	17q23.1	Neurological
Myeloperoxidase deficiency, 254600 (3)	MPO	606989	17q23.1	Immunological
Cleft lip/palate, nonsyndromic, 608874 (3)	MSX1	142983	4p16.1	Developmental
Hypodontia, autosomal dominant, 106600 (3)	MSX1	142983	4p16.1	Skeletal
Hypodontia with orofacial cleft, 106600 (3)	MSX1	142983	4p16.1	Skeletal
Witkop syndrome, 189500 (3)	MSX1	142983	4p16.1	Developmental
Aortic aneurysm, familial thoracic 7, 613780 (3)	MYLK	600922	3q21.1	Cardiovascular
Granulomatous disease, chronic, autosomal recessive, cytochrome b-positive, type III, 613960 (3)	NCF4	601488	22q12.3	Immunological
Ectodermal dysplasia, anhidrotic, with T-cell immunodeficiency (3)	NFKBIA	164008	14q13	Dermatological
Cerebral arteriopathy with subcortical infarcts and leukoencephalopathy, 125310 (3)	NOTCH3	600276	19p13.2-p13.1	Cardiovascular
Leukemia, acute myeloid, 601626 (3)	NUP214	114350	9q34.1	Cancer
Leukemia, T-cell acute lymphoblastic (3)	NUP214	114350	9q34.1	Cancer
Myocardial infarction, susceptibility to (3)	OLR1	602601	12p13-p12	Cardiovascular
Rheumatoid arthritis, susceptibility to, 180300 (3)	PADI4	605347	1p36	Connective tissue
Obestiy with impaired prohormone processing, 600955 (3)	PCSK1	162150	5q15-q21	Nutritional
Retinal cone dystrophy 3, 610024 (3); Achromatopsia 6, 610024 (3)	PDE6H	601190	12p12.3	Ophthamological
Fibrosis of extraocular muscles, congenital, 2, 602078 (3)	PHOX2A	602753	11q13.3-q13.4	Ophthamological
Central hypoventilation syndrome, congenital, with or without Hirschsprung disease, 209880 (3); {Neuroblastoma, susceptibility to, 2}, 613013 (3); Neuroblastoma with Hirschsprung disease, 613013 (3)	PHOX2B	603851	4p13	Gastrointestinal
Cleft lip/palate-ectodermal dysplasia syndrome, 225060 (3); Orofacial cleft 7, 225060 (3)	PVRL1	600644	11q23.3	Skeletal
Glycogen storage disease VI (3)	PYGL	232700	14q21-q22	Metabolic
Myasthenic syndrome, congenital, associated with acetylcholine receptor deficiency, 608931 (3)	RAPSN	601592	11p11.2-p11.1	Muscular
Myasthenic syndrome, congenital, associated with facial dysmorphism and acetylcholine receptor deficiency, 608931 (3)	RAPSN	601592	11p11.2-p11.1	Muscular
Diabetes mellitus, noninsulin-dependent, susceptibility to, 125853 (3)	RETN	605565	19p13.2	Endocrine
Hypertension, insulin resistance-related, susceptibility to, 125853 (3)	RETN	605565	19p13.2	Cardiovascular
Retinitis pigmentosa, autosomal dominant (3)	RGR	600342	10q23	Ophthamological
Retinitis pigmentosa, autosomal recessive (3)	RGR	600342	10q23	Ophthamological
Bothnia retinal dystrophy, 607475 (3)	RLBP1	180090	15q26	Ophthamological
Fundus albipunctatus, 136880 (3)	RLBP1	180090	15q26	Ophthamological
Newfoundland rod-cone dystrophy, 607476 (3)	RLBP1	180090	15q26	Ophthamological
Retinitis pigmentosa, AR, 268000 (3)	RLBP1	180090	15q26	Ophthamological
Retinitis punctata albescens, 136880 (3)	RLBP1	180090	15q26	Ophthamological
Spastic paraplegia 12, autosomal dominant, 604805 (3)	RTN2	603183	19q13.32	Neurological
Arrhythmogenic right ventricular dysplasia 2, 600996 (3)	RYR2	180902	1q42.1-q43	Cardiovascular
Ventricular tachycardia, stress-induced polymorphic, 604772 (3)	RYR2	180902	1q42.1-q43	Cardiovascular
Carnitine deficiency, systemic primary, 212140 (3)	SCD	603377	5q31.1	Metabolic
Emphysema due to AAT deficiency, 613490 (3); Emphysema-cirrhosis, due to AAT deficiency, 613490 (3); Hemorrhagic diathesis due to \'antithrombin\' Pittsburgh, 613490 (3); {Pulmonary disease, chronic obstructive, susceptibility to}, 606963 (1)	SERPINA1	107400	14q32.13	Respiratory
Marinesco-Sjogren syndrome, 248800 (3)	SIL1	608005	5q31.2	Gastrointestinal
{Mycobacterium tuberculosis, susceptibility to infection by}, 607948 (3); {Buruli ulcer, susceptibility to}, 610446 (3)	SLC11A1	600266	2q35	Immunological
Episodic ataxia, type 6, 612656 (3)	SLC1A3	600111	5p13.2	Neurological
Blood group, Diego, 110500 (3)	SLC4A1	109270	17q21-q22	Hematological
Blood group, Waldner, 112010 (3)	SLC4A1	109270	17q21-q22	Hematological
Blood group, Wright, 112050 (3)	SLC4A1	109270	17q21-q22	Hematological
Elliptocytosis, Malaysian-Melanesian type (3)	SLC4A1	109270	17q21-q22	Hematological
Hemolytic anemia due to band 3 defect defect (3)	SLC4A1	109270	17q21-q22	Hematological
Renal tubular acidosis, distal, 179800, 602722 (3)	SLC4A1	109270	17q21-q22	Renal
Spherocytosis, hereditary (3)	SLC4A1	109270	17q21-q22	Hematological
Obsessive-compulsive disorder 1, 164230 (3)	SLC6A4	182138	17q11.1-q12	Psychiatric
Anxiety-related personality traits (3)	SLC6A4	182138	17q11.1-q12	Psychiatric
Creatine deficiency syndrome, X-linked, 300352 (3)	SLC6A8	300036	Xq28	Neurological
Mental retardation, X-linked (3)	SLC6A8	300036	Xq28	Neurological
Mental retardation, X-linked, with seizures and carrier manifestations, 300397 (3)	SLC6A8	300036	Xq28	Neurological
Waardenburg syndrome, typ IID, 608890 (3)	SNAI2	602150	8q11	multiple
Dementia, Lewy body, 127750 (3)	SNCA	163890	4q21	Neurological
Parkinson disease 4, autosomal dominant Lewy body, 605543 (3)	SNCA	163890	4q21	Neurological
Parkinson disease, familial, 168601 (3)	SNCA	163890	4q21	Neurological
Anemia, neonatal hemolytic, fatal and near-fatal (3)	SPTB	182870	14q22-q23.2	Hematological
Elliptocytosis-3 (3)	SPTB	182870	14q22-q23.2	Hematological
Spherocytosis-1 (3)	SPTB	182870	14q22-q23.2	Hematological
Hemophagocytic lymphohistiocytosis, familial, 5, 613101 (3)	STXBP2	601717	19p13.2	Hematological
{?Bladder cancer susceptibility}, 109800 (2)	TACC3	605303	4p16.3	Cancer
Corneal dystrophy, gelatinous drop-like, 204870 (3)	TACSTD2	137290	1p32	Ophthamological
Leukemia-1, T-cell acute lymphocytic (3)	TAL1	187040	1p32	Cancer
Transaldolase deficiency, 606003 (3)	TALDO1	602063	11p15.5-p15.4	Metabolic
{Leprosy, susceptibility to}, 246300 (3); {Colorectal cancer, susceptibility to}, 114500 (3); {Mycobacterium tuberculosis, susceptibility to}, 607948 (3)	TLR2	603028	4q31.3	multiple
Asthma, susceptibility to, 600807 (3)	TNF	191160	6p21.3	Respiratory
Dementia, vascular, susceptibility to (3)	TNF	191160	6p21.3	Neurological
Malaria, cerebral, susceptibility to (3)	TNF	191160	6p21.3	Immunological
Migraine without aura, susceptibility to, 157300 (3)	TNF	191160	6p21.3	Neurological
Septic shock, susceptibility to (3)	TNF	191160	6p21.3	Immunological
DNA topoisomerase II, resistance to inhibition of, by amsacrine (3)	TOP2A	126430	17q21-q22	Metabolic
Cardiomyopathy, familial hypertrophic, 3, 115196 (3)	TPM1	191010	15q22.1	Cardiovascular
Exudative vitreoretinopathy 5, 613310 (3)	TSPAN12	613138	7q31.31	Ophthamological
Lissencephaly 3, 611603 (3)	TUBA1A	602529	12q13.12	Neurological
Fibrosis of extraocular muscles, congenital, 3A, 600638 (3); Cortical dysplasia, complex, with other brain malformations, 614039 (3)	TUBB3	602661	16q24.3	Ophthamological
[High density lipoprotein cholesterol level QTL 8] (3)	VNN1	603570	6q23.2	Metabolic
Osteogenesis imperfecta, type XV, 615220 (3); {Osteoporosis, early-onset, susceptibility to, autosomal dominant}, 615221 (3)	WNT1	164820	12q13.12	Bone
McLeod syndrome (3)	XK	314850	Xp21.2-p21.1	Hematological
McLeod syndrome with neuroacanthosis (3)	XK	314850	Xp21.2-p21.1	Hematological
