# Supplementary material for: Network-based analysis of comorbidities risk during an infection: SARS and HIV case studies
Source: BMC Bioinformatics. 2014 Oct 24;15(1):333. doi: 10.1186/1471-2105-15-333 (PMC4363349; doi:10.1186/1471-2105-15-333)
Supplement: Supplementary file 4 — Additional file 4: Table S4. The gene-disease association related to the SARS infection with the different categories of diseases. (CSV 15 KB) [file 12859_2013_6782_MOESM4_ESM.csv]

Gene symbols	Disorder name	OMIM ID	Chromosome	Disease Class
AANAT	Delayed sleep phase syndrome, susceptibility to (3)	600950	17q25	Psychiatric
ABCA1	Cerebral amyloid angiopathy, 105150 (3)	600046	9q22-q31	Neurological
ABCA1	Coronary artery disease in familial hypercholesterolemia, protection against, 143890 (3)	600046	9q22-q31	Cardiovascular
ABCA1	HDL deficiency, familial, 604091 (3)	600046	9q22-q31	Metabolic
ABCA1	Tangier disease, 205400 (3)	600046	9q22-q31	Metabolic
ACADM	Acyl-CoA dehydrogenase, medium chain, deficiency of, 201450 (3)	607008	1p31	Metabolic
AKT3	Megalencephaly-polymicrogyria-polydactyly-hydrocephalus syndrome, 603387 (3)	611223	1q43-q44	Immunological
ALDOA	Aldolase A deficiency (3)	103850	16q22-q24	Metabolic
ALG8	Congenital disorder of glycosylation, type Ih, 608104 (3)	608103	11pter-p15.5	Metabolic
ALX4	Parietal foramina 2, 168500 (3)	605420	11p11.2	Skeletal
AQP1	Aquaporin-1 deficiency (3)	107776	7p14	Unclassified
AQP1	Blood group, Colton, 110450 (3)	107776	7p14	Hematological
BCS1L	GRACILE syndrome, 603358 (3)	603647	2q33	Metabolic
BCS1L	Leigh syndrome, 256000 (3)	603647	2q33	Neurological
BCS1L	Mitochondrial complex III deficiency, 124000 (3)	603647	2q33	multiple
BMPR2	Pulmonary hypertension, familial primary, 178600 (3)	600799	2q33	Cardiovascular
BSCL2	Lipodystrophy, congenital generalized, type 2, 269700 (3)	606158	11q13	Metabolic
BSCL2	Silver spastic paraplegia syndrome, 270685 (3)	606158	11q13	Neurological
BSCL2	Spinal muscular atrophy, distal, type V, 600794 (3)	606158	11q13	Muscular
C1S	C1s deficiency, isolated (3)	120580	12p13	Immunological
CACNA1S	Hypokalemic periodic paralysis, 170400 (3)	114208	1q32	Renal
CACNA1S	Malignant hyperthermia susceptibility 5, 601887 (3)	114208	1q32	Neurological
CACNA1S	Thyrotoxic periodic paralysis, susceptibility to, 188580 (3)	114208	1q32	Endocrine
CAT	Acatalasemia (3)	115500	11p13	Hematological
CCR5	{HIV infection, susceptibility/resistance to} (3); {West nile virus, susceptibility to}, 610379 (3); {Hepatitis C virus, resistance to}, 609532 (3); {Diabetes mellitus, insulin-dependent, 22}, 612522 (3)	610379	3p21.31	Immunological
CDK5RAP2	Microcephaly, primary autosomal recessive, 3, 604804 (3)	608201	9q33.3	Neurological
CHRNA1	Myasthenic syndrome, fast-channel congenital, 608930 (3)	100690	2q24-q32	Muscular
CHRNA1	Myasthenic syndrome, slow-channel congenital, 601462 (3)	100690	2q24-q32	Muscular
CLN6	Ceroid-lipofuscinosis, neuronal-6, variant late infantile, 601780 (3)	606725	15q21-q23	Neurological
CNGA1	Retinitis pigmentosa, autosomal recessive (3)	123825	4p12-cen	Ophthamological
COL4A1	Porencephaly, 175780 (3)	120130	13q34	Neurological
COL5A2	Ehlers-Danlos syndrome, type I, 130000 (3)	120190	2q31	Connective tissue
COL6A2	Bethlem myopathy, 158810 (3)	120240	21q22.3	Muscular
COL6A2	Ullrich scleroatonic muscular dystrophy, 254090 (3)	120240	21q22.3	Muscular
CP	Cerebellar ataxia, 604290 (3)	117700	3q23-q24	Neurological
CP	Hemosiderosis, systemic, due to aceruloplasminemia, 604290 (3)	117700	3q23-q24	Hematological
CP	Hypoceruloplasminemia, hereditary, 604290 (3)	117700	3q23-q24	Metabolic
CRX	Cone-rod retinal dystrophy-2, 120970 (3)	602225	19q13.3	Ophthamological
CRX	Leber congenital amaurosis, 204000 (3)	602225	19q13.3	Ophthamological
CRX	Retinitis pigmentosa, late-onset dominant, 268000 (3)	602225	19q13.3	Ophthamological
CSF1R	Myeloid malignancy, predisposition to (3)	164770	5q33.2-q33.3	Cancer
CSTA	Exfoliative ichthyosis, autosomal recessive, ichthyosis bullosa of Siemens-like, 607936 (3)	184600	3q21.1	Dermatological
CTNS	Cystinosis, atypical nephropathic (3)	606272	17p13	Renal
CTNS	Cystinosis, late-onset juvenile or adolescent nephropathic, 219900 (3)	606272	17p13	Renal
CTNS	Cystinosis, nephropathic, 219800 (3)	606272	17p13	Renal
CTNS	Cystinosis, ocular nonnephropathic, 219750 (3)	606272	17p13	Renal
EIF2B1	Leukoencephalopathy with vanishing white matter, 603896 (3)	606686	12q24.31	Neurological
ELN	Cutis laxa, AD, 123700 (3)	130160	7q11.2	Connective tissue
ELN	Supravalvar aortic stenosis, 185500 (3)	130160	7q11.2	Cardiovascular
ELN	Williams-Beuren syndrome, 194050 (3)	130160	7q11.2	multiple
ESR1	Estrogen resistance (3)	133430	6q25.1	Endocrine
ESR1	HDL response to hormone replacement, augmented (3)	133430	6q25.1	Metabolic
ESR1	Migraine, susceptibility to, 157300 (3)	133430	6q25.1	Neurological
EYA1	Anterior segment anomalies and cataract (3)	601653	8q13.3	Ophthamological
EYA1	Branchiootic syndrome (3)	601653	8q13.3	Neurological
EYA1	Branchiootorenal syndrome, 113650 (3)	601653	8q13.3	Neurological
EYA1	Branchiootorenal syndrome with cataract, 113650 (3)	601653	8q13.3	Neurological
F5	Hemorrhagic diathesis due to factor V deficiency (3)	227400	1q23	Hematological
F5	Thromboembolism susceptibility due to factor V Leiden (3)	227400	1q23	Hematological
F5	Thrombophilia due to factor V Liverpool (3)	227400	1q23	Hematological
F7	Factor VII deficiency (3)	227500	13q34	Hematological
F7	Myocardial infarction, decreased susceptibility to (3)	227500	13q34	Cardiovascular
FAH	Tyrosinemia, type I (3)	276700	15q23-q25	Metabolic
FKRP	Muscular dystrophy, congenital, 1C (3)	606596	19q13.3	Muscular
FKRP	Muscular dystrophy, limb-girdle, type 2I, 607155 (3)	606596	19q13.3	Muscular
FOXC2	Lymphedema and ptosis, 153000 (3)	602402	16q24.3	Hematological
FOXC2	Lymphedema-distichiasis syndrome, 153400 (3)	602402	16q24.3	Hematological
FOXC2	Lymphedema-distichiasis syndrome with renal disease and diabetes mellitus (3)	602402	16q24.3	Hematological
FOXC2	Lymphedema, hereditary II, 153200 (3)	602402	16q24.3	Hematological
FOXC2	Yellow nail syndrome, 153300 (3)	602402	16q24.3	Immunological
FOXE3	Anterior segment mesenchymal dysgenesis, 107250 (3)	601094	1p32	Ophthamological
FTSJ1	Mental retardation, X-linked-44, 300501 (3)	300499	Xp11.23	Neurological
FTSJ1	Mental retardation, X-linked-9, 309549 (3)	300499	Xp11.23	Neurological
FUCA1	Fucosidosis (3)	230000	1p34	Metabolic
FXYD2	Hypomagnesemia-2, renal, 154020 (3)	601814	11q23	Renal
GALC	Krabbe disease, 245200 (3)	606890	14q31	Neurological
HADHB	Trifunctional protein deficiency, type II (3)	143450	2p23	Metabolic
HBA1	Erythremias, alpha- (3)	141800	16pter-p13.3	Hematological
HBA1	Heinz body anemias, alpha- (3)	141800	16pter-p13.3	Hematological
HBA1	Methemoglobinemias, alpha- (3)	141800	16pter-p13.3	Hematological
HBA1	Thalassemias, alpha- (3)	141800	16pter-p13.3	Hematological
HBA2	Erythrocytosis (3)	141850	16pter-p13.3	Hematological
HBA2	Heinz body anemia (3)	141850	16pter-p13.3	Hematological
HBA2	Hemoglobin H disease (3)	141850	16pter-p13.3	Hematological
HBA2	Hypochromic microcytic anemia (3)	141850	16pter-p13.3	Hematological
HBA2	Thalassemia, alpha- (3)	141850	16pter-p13.3	Hematological
HNF4A	Diabetes mellitus, noninsulin-dependent, 125853 (3)	600281	20q12-q13.1	Endocrine
HNF4A	MODY, type I, 125850 (3)	600281	20q12-q13.1	Endocrine
HSPB8	Neuropathy, distal hereditary motor, type II, 158590 (3)	608014	12q24-qter	Neurological
IGF1R	Intrauterine and postnatal growth retardation (3)	147370	15q25-q26	Developmental
IGF2	Intrauterine and postnatal growth retardation (3)	147470	11p15.5	Developmental
JPH3	Huntington disease-like 2, 606438 (3)	605268	16q24.3	Neurological
KCNMA1	Generalized epilepsy and paroxysmal dyskinesia, 609446 (3)	600150	10q22.3	Neurological
KERA	Cornea plana congenita, recessive, 217300 (3)	603288	12q22	Ophthamological
KLF6	Gastric cancer, somatic, 137215 (3)	602053	10p15	Cancer
KLF6	Prostate cancer, somatic, 176807 (3)	602053	10p15	Cancer
KLK4	Amelogenesis imperfecta, pigmented hypomaturation type, 204700 (3)	603767	19q13.3-q13.4	Bone
LCK	SCID due to LCK deficiency (1)	153390	1p35.1	Immunological
LDLR	Hypercholesterolemia, familial, 143890 (3)	606945	19p13.2	Metabolic
LEF1	Sebaceous tumors, somatic (3)	153245	4q25	Cancer
LEMD3	Buschke-Ollendorff syndrome, 166700 (3)	607844	12q14	multiple
LEMD3	Melorheostosis with osteopoikilosis, 155950 (3)	607844	12q14	Developmental
LEMD3	Osteopoikilosis, 166700 (3)	607844	12q14	Bone
MEN1	Adrenal adenoma, sporadic (3)	131100	11q13	Cancer
MEN1	Angiofibroma, sporadic (3)	131100	11q13	Endocrine
MEN1	Carcinoid tumor of lung (3)	131100	11q13	Cancer
MEN1	Hyperparathyroidism, AD, 145000 (3)	131100	11q13	Endocrine
MEN1	Lipoma, sporadic (3)	131100	11q13	Cancer
MEN1	Multiple endocrine neoplasia I (3)	131100	11q13	Cancer
MEN1	Parathyroid adenoma, sporadic (3)	131100	11q13	Cancer
MEN1	Prolactinoma, hyperparathyroidism, carcinoid syndrome (3)	131100	11q13	Endocrine
MMP2	Osteolysis, idiopathic, Saudi type, 605156 (3)	120360	16q13	Bone
NDUFV1	Alexander disease, 203450 (3)	161015	11q13	multiple
NDUFV1	Leigh syndrome, 256000 (3)	161015	11q13	Neurological
NDUFV1	Mitochondrial complex I deficiency, 252010 (3)	161015	11q13	multiple
NELF	Hypogonadotropic hypogonadism, 146110 (3)	608137	9q34.3	Endocrine
NFKBIL1	Rheumatoid arthritis, susceptibility to, 180300 (3)	601022	6p21.3	Connective tissue
NFKBIL1	Rheumatoid arthritis, susceptibility to, 180300 (3)	601022	6p21.3	Bone
NME1	Neuroblastoma, 256700 (3)	156490	17q21.3	Cancer
NNT	Glucocorticoid deficiency 4, 614736 (3)	607878	5p12	Endocrine
NP	Nucleoside phosphorylase deficiency, immunodeficiency due to (3)	164050	14q13.1	Immunological
NR3C1	Cortisol resistance (3)	138040	5q31	Endocrine
OPN1LW	Blue-cone monochromacy, 303700 (3)	303900	Xq28	Ophthamological
OPN1LW	Colorblindness, protan (3)	303900	Xq28	Ophthamological
OPTN	Glaucoma 1E, primary open angle, adult-onset, 137760 (3)	602432	10p15-p14	Ophthamological
OPTN	Glaucoma, normal tension, susceptibility to, 606657 (3)	602432	10p15-p14	Ophthamological
PDGFRA	Gastrointestinal stromal tumor, somatic, 606764 (3)	173490	4q12	Cancer
PDGFRA	Hypereosinophilic syndrome, idiopathic, resistant to imatinib, 607685 (3)	173490	4q12	Hematological
PDGFRL	Colorectal cancer, 114500 (3)	604584	8p22-p21.3	Cancer
PDGFRL	Hepatocellular cancer, 114550 (3)	604584	8p22-p21.3	Cancer
PEPD	Prolidase deficiency (3)	170100	19cen-q13.11	Connective tissue
PEX14	Zellweger syndrome, 214100 (3)	601791	1p36.2	multiple
PGAM2	Myopathy due to phosphoglycerate mutase deficiency (3)	261670	7p13-p12.3	Muscular
PITX3	Anterior segment mesenchymal dysgenesis and cataract, 107250 (3)	602669	10q25	Ophthamological
PITX3	Cataract, congenital (3)	602669	10q25	Ophthamological
PML	Leukemia, acute promyelocytic, PML/RARA type (3)	102578	15q22	Cancer
PRKCA	Pituitary tumor, invasive (3)	176960	17q22-q23.2	Cancer
PTPN11	Leopard syndrome, 151100 (3)	176876	12q24.1	multiple
PTPN11	Leukemia, juvenile myelomonocytic, 607785 (3)	176876	12q24.1	Cancer
PTPN11	Noonan syndrome 1, 163950 (3)	176876	12q24.1	Developmental
PTPRC	Multiple sclerosis, susceptibility to, 126200 (3)	151460	1q31-q32	Neurological
PTPRC	Severe combined immunodeficiency due to PTPRC deficiency (3)	151460	1q31-q32	Immunological
RAB27A	Griscelli syndrome, type 2, 607624 (3)	603868	15q21	Dermatological
RAI1	Smith-Magenis syndrome, 182290 (3)	607642	17p11.2	multiple
SC5DL	Lathosterolosis, 607330 (3)	602286	11q23.3	Metabolic
SCO2	Cardioencephalomyopathy, fatal infantile, due to cytochrome c oxidase deficiency, 604377 (3)	604272	22q13	Cardiovascular
SIM1	Obesity, severe, 601665 (3)	603128	6q16.3-q21	Nutritional
SLC12A3	Gitelman syndrome, 263800 (3)	600968	16q13	Renal
SLC1A3	Episodic ataxia, type 6, 612656 (3)	600111	5p13.2	Neurological
SLC25A4	Progressive external ophthalmoplegia with mitochondrial DNA deletions, 157640 (3)	103220	4q35	Ophthamological
SLC2A1	Glucose transport defect, blood-brain barrier, 606777 (3)	138140	1p35-p31.3	Metabolic
SLC40A1	Hemochromatosis, type 4, 606069 (3)	604653	2q32	Metabolic
SLC6A19	Hartnup disorder, 234500 (3)	608893	5p15	Metabolic
SLC6A8	Creatine deficiency syndrome, X-linked, 300352 (3)	300036	Xq28	Neurological
SLC6A8	Mental retardation, X-linked (3)	300036	Xq28	Neurological
SLC6A8	Mental retardation, X-linked, with seizures and carrier manifestations, 300397 (3)	300036	Xq28	Neurological
STRC	Deafness, autosomal recessive 16, 603720 (3)	606440	15q15	Ear,Nose,Throat
TERT	Aplastic anemia, susceptibility to, 609135 (3)	187270	5p15.33	Hematological
TGFB1	Camurati-Engelmann disease, 131300 (3)	190180	19q13.1	Skeletal
TGFB1	Camurati-Engelmann disease, 131300 (3)	190180	19q13.1	Cancer
TGFB2	Loeys-Dietz syndrome, type 4, 614816 (3)	190220	1q41	Connective tissue
TGFBI	Corneal dystrophy, Avellino type, 607541 (3)	601692	5q31	Ophthamological
TGFBI	Corneal dystrophy, Groenouw type I, 121900 (3)	601692	5q31	Ophthamological
TGFBI	Corneal dystrophy, lattice type I, 122200 (3)	601692	5q31	Ophthamological
TGFBI	Corneal dystrophy, lattice type IIIA, 608471 (3)	601692	5q31	Ophthamological
TGFBI	Corneal dystrophy, Reis-Bucklers type, 608470 (3)	601692	5q31	Ophthamological
TGFBI	Corneal dystrophy, Thiel-Behnke type, 602082 (3)	601692	5q31	Ophthamological
TGFBR1	Loeys-Dietz syndrome, 609192 (3)	190181	9q33-q34	Connective tissue
TGFBR2	Colon cancer (3)	190182	3p22	Cancer
TGFBR2	Colorectal cancer, hereditary nonpolyposis, type 6 (3)	190182	3p22	Cancer
TGFBR2	Esophageal cancer, 133239 (3)	190182	3p22	Cancer
TGFBR2	Loeys-Dietz syndrome, 609192 (3)	190182	3p22	Connective tissue
THRA	Pituitary adenoma, nonfunctioning (3)	190120	17q11.2	Cancer
TNF	Asthma, susceptibility to, 600807 (3)	191160	6p21.3	Respiratory
TNF	Dementia, vascular, susceptibility to (3)	191160	6p21.3	Neurological
TNF	Malaria, cerebral, susceptibility to (3)	191160	6p21.3	Immunological
TNF	Migraine without aura, susceptibility to, 157300 (3)	191160	6p21.3	Neurological
TNF	Septic shock, susceptibility to (3)	191160	6p21.3	Immunological
TNFRSF10B	Squamous cell carcinoma, head and neck, 601400 (3)	603612	8p22-p21	Cancer
TNFRSF11B	Paget disease, juvenile, 239000 (3)	602643	8q24	Bone
TNFRSF11B	Paget disease, juvenile, 239000 (3)	602643	8q24.12	Bone
TNFRSF13B	Immunoglobulin A deficiency 2, 609529 (3); Immunodeficiency, common variable, 2, 240500 (3)	604907	17p11.2	Immunological
TNFSF11	Osteopetrosis, autosomal recessive 2, 259710 (3)	602642	13q14.11	Bone
TNFSF4	Myocardial infarction, susceptibility to, 608446 (3)	603594	1q25	Cardiovascular
TPM1	Cardiomyopathy, familial hypertrophic, 3, 115196 (3)	191010	15q22.1	Cardiovascular
VDR	Rickets, vitamin D-resistant, type IIA, 277440 (3)	601769	12q12-q14	Bone
VDR	Rickets, vitamin D-resistant, type IIB, 277420 (3)	601769	12q12-q14	Bone
WWOX	Esophageal squamous cell carcinoma, 133239 (3)	605131	16q23.3-q24.1	Cancer
XPA	Xeroderma pigmentosum, group A (3)	278700	9q22.3	Dermatological
