# Supplementary material for: Network-based analysis of comorbidities risk during an infection: SARS and HIV case studies
Source: BMC Bioinformatics. 2014 Oct 24;15(1):333. doi: 10.1186/1471-2105-15-333 (PMC4363349; doi:10.1186/1471-2105-15-333)
Supplement: Supplementary file 5 — Additional file 5: Table S5. Pathways related to the 274 genes that are highly over and under expressed for the SARS infection. (CSV 65 KB) [file 12859_2013_6782_MOESM5_ESM.csv]

Patways	RatioOfProteinInGeneSet	NumberOfProteinInGeneSet	ProteinFromNetwork	P-value	FDR	Involved genes
Pathways in cancer(K)	0.0352	325	37	0.0001	<1.00e-03	CTNNB1,RXRA,MAPK1,MAPK3,PDGFRA,MAPK8,NFKBIA,TGFBR1,TGFBR2,CREBBP,SMAD2,PPARG,NFKB1,TP53,PML,STAT1,STAT3,MMP2,TGFB1,TGFB2,SLC2A1,EP300,TRAF2,ITGB1,TRAF6,CSF1R,HDAC1,AKT1,FOS,CDC42,RHOA,AKT3,CHUK,PRKCA,LEF1,COL4A1,COL4A5
Osteoclast differentiation(K)	0.0143	132	23	0.0001	<5.00e-04	MAPK1,MAPK3,MAPK8,NFKBIA,TGFBR1,TGFBR2,PPARG,NFKB1,TNFRSF11B,STAT1,FYN,TGFB1,TGFB2,TRAF2,TRAF6,CSF1R,TNFSF11,AKT1,FOS,AKT3,CHUK,LCK,TNF
Pancreatic cancer(K)	0.0076	70	16	0.0001	<3.33e-04	MAPK1,MAPK3,MAPK8,TGFBR1,TGFBR2,SMAD2,NFKB1,TP53,STAT1,STAT3,TGFB1,TGFB2,AKT1,CDC42,AKT3,CHUK
Retinoic acid receptors-mediated signaling(N)	0.0032	30	12	0.0001	<2.50e-04	RXRA,MAPK1,MAPK3,MAPK8,CREBBP,PRKACA,EP300,VDR,HDAC3,HDAC1,AKT1,PRKCA
Colorectal cancer(K)	0.0067	62	15	0.0001	<2.00e-04	CTNNB1,MAPK1,MAPK3,MAPK8,TGFBR1,TGFBR2,SMAD2,TP53,TGFB1,TGFB2,AKT1,FOS,RHOA,AKT3,LEF1
HTLV-I infection(K)	0.0285	263	26	0.0001	<1.67e-04	CTNNB1,PDGFRA,MAPK8,NFKBIA,TGFBR1,TGFBR2,CREBBP,SMAD2,ATM,NFKB1,SLC25A4,TP53,HLA-DQB1,TGFB1,TGFB2,SLC2A1,PRKACA,EP300,HLA-DMA,AKT1,FOS,AKT3,CHUK,TERT,LCK,TNF
Chagas disease (American trypanosomiasis)(K)	0.0113	104	17	0.0001	<1.43e-04	MAPK1,MAPK3,MAPK8,NFKBIA,TGFBR1,TGFBR2,SMAD2,NFKB1,TGFB1,TGFB2,TRAF6,AKT1,FOS,AKT3,CHUK,PPP2R1A,TNF
Focal adhesion(K)	0.0216	200	22	0.0001	<1.25e-04	CTNNB1,MAPK1,MAPK3,PDGFRA,MAPK8,BCAR1,COL11A1,COL6A2,FYN,ACTN1,ITGB1,VAV3,RAP1A,AKT1,CDC42,RHOA,ZYX,AKT3,PRKCA,COL4A1,COL5A2,COL4A5
T cell activation(P)	0.0088	81	15	0.0001	<1.11e-04	MAPK1,MAPK3,MAPK8,NFKBIA,NFKB1,CALM1,VAV3,HLA-DMA,AKT1,FOS,CDC42,AKT3,CHUK,LCK,PTPRC
MAPK signaling pathway(K)	0.029	268	25	0.0001	<1.00e-04	MAPK1,MAPK3,PDGFRA,MAPK8,DUSP14,TGFBR1,TGFBR2,NFKB1,TP53,TGFB1,TGFB2,PRKACA,HSPB1,TRAF2,TRAF6,CACNA1S,CACNA1G,RAP1A,AKT1,FOS,CDC42,AKT3,CHUK,PRKCA,TNF
Hepatitis C(K)	0.0142	131	18	0.0001	<9.09e-05	RXRA,MAPK1,MAPK3,MAPK8,NFKBIA,LDLR,NFKB1,TP53,STAT1,STAT3,TRAF2,TRAF6,AKT1,AKT3,CHUK,PPP2R1A,TNF,IRF7
Toxoplasmosis(K)	0.0145	134	18	0.0001	<8.33e-05	MAPK1,MAPK3,MAPK8,NFKBIA,LDLR,NFKB1,HLA-DQB1,STAT1,STAT3,TGFB1,TGFB2,ITGB1,TRAF6,HLA-DMA,AKT1,AKT3,CHUK,TNF
Chronic myeloid leukemia(K)	0.0079	73	14	0.0001	<7.69e-05	MAPK1,MAPK3,NFKBIA,TGFBR1,TGFBR2,PTPN11,NFKB1,TP53,TGFB1,TGFB2,HDAC1,AKT1,AKT3,CHUK
Osteopontin-mediated events(N)	0.0031	29	10	0.0001	<7.14e-05	MAPK1,MAPK3,MAPK8,NFKBIA,BCAR1,NFKB1,MMP2,VAV3,FOS,CHUK
T cell receptor signaling pathway(K)	0.0117	108	16	0.0001	<6.67e-05	MAPK1,MAPK3,NFKBIA,NFKB1,FYN,VAV3,AKT1,FOS,CDC42,RHOA,AKT3,CHUK,LCK,TNF,CD4,PTPRC
Leishmaniasis(K)	0.0079	73	13	0.0001	<5.88e-05	MAPK1,MAPK3,NFKBIA,NFKB1,HLA-DQB1,STAT1,TGFB1,TGFB2,ITGB1,TRAF6,HLA-DMA,FOS,TNF
Adherens junction(K)	0.0079	73	13	0.0001	<5.88e-05	CTNNB1,MAPK1,MAPK3,TGFBR1,TGFBR2,CREBBP,SMAD2,FYN,ACTN1,EP300,CDC42,RHOA,LEF1
Prostate cancer(K)	0.0096	89	14	0.0001	<5.56e-05	CTNNB1,MAPK1,MAPK3,PDGFRA,NFKBIA,INS,CREBBP,NFKB1,TP53,EP300,AKT1,AKT3,CHUK,LEF1
Tuberculosis(K)	0.0195	180	19	0.0001	<5.26e-05	MAPK1,MAPK3,MAPK8,CREBBP,NFKB1,CAMP,HLA-DQB1,STAT1,CALM1,TGFB1,TGFB2,EP300,VDR,TRAF6,HLA-DMA,AKT1,RHOA,AKT3,TNF
Signaling by PDGF(R)	0.0219	202	20	0.0001	<4.76e-05	GNG2,MAPK1,MAPK3,PDGFRA,PTPN11,BCAR1,COL6A2,STAT1,STAT3,FYN,CALM1,PRKACA,AKT1,AKT3,CHUK,PRKCA,LCK,COL4A1,COL5A2,COL4A5
Epstein-Barr virus infection(K)	0.0219	202	20	0.0001	<4.76e-05	MAPK8,NFKBIA,CREBBP,NFKB1,TP53,HLA-DQB1,STAT3,PSMD13,PRKACA,EP300,HSPB1,TRAF2,TRAF6,SNW1,HDAC1,AKT1,PSMD4,PSMD8,AKT3,CHUK
ErbB2/ErbB3 signaling events(N)	0.004	37	10	0.0001	<4.55e-05	CHRNA1,MAPK1,MAPK3,MAPK8,PTPN11,STAT3,PRKACA,AKT1,FOS,CDC42
Glucocorticoid receptor regulatory network(N)	0.0083	77	13	0.0001	<4.17e-05	MAPK1,MAPK3,MAPK8,CREBBP,NFKB1,TP53,STAT1,PRKACA,EP300,HDAC1,AKT1,FOS,NR3C1
Regulation of nuclear SMAD2/3 signaling(N)	0.0083	77	13	0.0001	<4.17e-05	HNF4A,CREBBP,SMAD2,EP300,VDR,RUNX2,HDAC1,AKT1,FOS,ESR1,NR3C1,SP3,IRF7
Angiopoietin receptor Tie2-mediated signaling(N)	0.0054	50	11	0.0001	<4.00e-05	MAPK1,F2,MAPK3,MAPK8,PTPN11,NFKB1,FYN,MMP2,ITGB1,AKT1,TNF
CXCR4-mediated signaling events(N)	0.0085	79	13	0.0001	<3.85e-05	GNG2,PTPN11,BCAR1,STAT1,STAT3,FYN,AKT1,CDC42,CXCR4,RHOA,LCK,CD4,PTPRC
Chemokine signaling pathway(K)	0.0205	189	19	0.0001	<3.70e-05	GNG2,MAPK1,MAPK3,NFKBIA,BCAR1,NFKB1,CCR1,STAT1,STAT3,PRKACA,VAV3,RAP1A,CXCR2,AKT1,CDC42,CXCR4,RHOA,AKT3,CHUK
TGF-beta signaling pathway(K)	0.0091	84	13	0.0001	<3.57e-05	MAPK1,MAPK3,TGFBR1,TGFBR2,CREBBP,SMAD2,TGFB1,TGFB2,EP300,BMPR2,RHOA,PPP2R1A,TNF
Adipocytokine signaling pathway(K)	0.0075	69	12	0.0001	<3.45e-05	RXRA,MAPK8,NFKBIA,PTPN11,NFKB1,STAT3,SLC2A1,TRAF2,AKT1,AKT3,CHUK,TNF
Renal cell carcinoma(K)	0.0076	70	12	0.0001	<3.33e-05	MAPK1,MAPK3,CREBBP,PTPN11,TGFB1,TGFB2,SLC2A1,EP300,RAP1A,AKT1,CDC42,AKT3
Syndecan-2-mediated signaling events(N)	0.0035	32	9	0.0001	<3.23e-05	MAPK1,MAPK3,MAPK8,MMP2,TGFB1,PRKACA,ITGB1,TNFRSF13B,RHOA
ATF-2 transcription factor network(N)	0.0063	58	11	0.0001	<3.13e-05	MAPK1,MAPK3,PDGFRA,MAPK8,INS,MMP2,TGFB2,EP300,FOS,PRKCA,ESR1
Signaling by FGFR in disease(R)	0.0205	189	18	0.0001	<3.03e-05	GNG2,MAPK1,MAPK3,PDGFRA,PTPN11,STAT1,STAT3,FYN,CALM1,PRKACA,AKT1,LRRFIP1,AKT3,CHUK,PRKCA,PPP2R1A,LCK,UBC
Platelet activation, signaling and aggregation(R)	0.0308	285	22	0.0001	<2.94e-05	GNG2,MAPK1,F5,F2,MAPK3,BCAR1,ARHGEF7,FYN,CALM1,TGFB1,TGFB2,PRKACA,ACTN1,SRGN,VAV3,RAP1A,AKT1,CDC42,RHOA,AKT3,PRKCA,LCK
RXR and RAR heterodimerization with other nuclear receptor(N)	0.0028	26	8	0.0001	<2.86e-05	RXRA,PPARG,THRA,TGFB1,ABCA1,VDR,SREBF1,TNF
Signaling events mediated by VEGFR1 and VEGFR2(N)	0.0068	63	11	0.0001	<2.78e-05	CTNNB1,MAPK1,MAPK3,PTPN11,FYN,CALM1,PRKACA,AKT1,CDC42,RHOA,PRKCA
Influenza A(K)	0.0188	174	17	0.0001	<2.70e-05	MAPK1,MAPK3,MAPK8,NFKBIA,CREBBP,NFKB1,TNFRSF10B,HLA-DQB1,PML,STAT1,EP300,HLA-DMA,AKT1,AKT3,PRKCA,TNF,IRF7
BCR signaling pathway(N)	0.007	65	11	0.0001	<2.63e-05	MAPK1,MAPK3,MAPK8,NFKBIA,NFKB1,CALM1,TRAF6,AKT1,FOS,CHUK,PTPRC
TCR signaling in na&#xef;ve CD4+ T cells(N)	0.0071	66	11	0.0001	<2.56e-05	PTPN11,FYN,TRAF6,RAP1A,AKT1,CDC42,CHUK,PRKCA,LCK,CD4,PTPRC
Signaling events regulated by Ret tyrosine kinase(N)	0.0042	39	9	0.0001	<2.50e-05	MAPK1,MAPK3,MAPK8,PTPN11,BCAR1,PRKACA,RAP1A,RHOA,PRKCA
IFN-gamma pathway(N)	0.0043	40	9	0.0001	<2.44e-05	MAPK1,MAPK3,CREBBP,PTPN11,STAT1,CALM1,EP300,RAP1A,AKT1
Small cell lung cancer(K)	0.0091	84	12	0.0001	<2.38e-05	RXRA,NFKBIA,NFKB1,TP53,TRAF2,ITGB1,TRAF6,AKT1,AKT3,CHUK,COL4A1,COL4A5
Regulation of Telomerase(N)	0.0074	68	11	0.0001	<2.33e-05	MAPK1,MAPK3,ATM,NFKB1,TGFB1,HDAC1,AKT1,FOS,TERT,ESR1,SP3
PDGFR-beta signaling pathway(N)	0.013	120	14	0.0001	<2.27e-05	MAPK1,MAPK3,MAPK8,PTPN11,BCAR1,STAT1,STAT3,FYN,RAP1A,FOS,RHOA,PRKCA,PPP2R1A,LCK
Toll-like receptor signaling pathway(K)	0.011	102	13	0.0001	<2.22e-05	MAPK1,MAPK3,MAPK8,NFKBIA,NFKB1,STAT1,TRAF6,AKT1,FOS,AKT3,CHUK,TNF,IRF7
IL2-mediated signaling events(N)	0.0058	54	10	0.0001	<2.17e-05	MAPK1,MAPK3,MAPK8,PTPN11,STAT1,STAT3,FYN,FOS,RHOA,LCK
Herpes simplex infection(K)	0.0199	184	17	0.0001	<2.13e-05	MAPK8,NFKBIA,CREBBP,PTPN11,NFKB1,TP53,HLA-DQB1,PML,STAT1,EP300,TRAF2,TRAF6,HLA-DMA,FOS,CHUK,TNF,IRF7
Signaling events mediated by HDAC Class I(N)	0.0061	56	10	0.0001	<2.08e-05	NFKBIA,CREBBP,PPARG,NFKB1,STAT3,PRKACA,EP300,HDAC3,HDAC1,TNF
Neurotrophin signaling pathway(K)	0.0137	127	14	0.0001	<2.04e-05	MAPK1,MAPK3,MAPK8,NFKBIA,PTPN11,NFKB1,TP53,CALM1,TRAF6,RAP1A,AKT1,CDC42,RHOA,AKT3
p53 pathway(P)	0.0048	44	9	0.0001	<2.00e-05	CREBBP,ATM,TP53,TNFRSF10B,PML,EP300,HDAC1,AKT1,AKT3
Pertussis(K)	0.008	74	11	0.0001	<1.96e-05	MAPK1,MAPK3,MAPK8,NFKB1,CALM1,ITGB1,TRAF6,FOS,RHOA,TNF,C1S
B cell activation(P)	0.0064	59	10	0.0001	<1.92e-05	MAPK1,MAPK3,MAPK8,NFKBIA,CALM1,VAV3,NFKBIL1,FOS,CHUK,PTPRC
NGF signalling via TRKA from the plasma membrane(R)	0.0239	221	18	0.0001	<1.89e-05	GNG2,MAPK1,MAPK3,PDGFRA,PTPN11,STAT3,FYN,CALM1,PRKACA,ADCYAP1R1,RAP1A,AKT1,RHOA,AKT3,CHUK,PRKCA,PPP2R1A,LCK
Canonical NF-kappaB pathway(N)	0.0025	23	7	0.0001	<1.85e-05	NFKBIA,ATM,NFKB1,TRAF6,CHUK,PRKCA,TNF
Integrins in angiogenesis(N)	0.0051	47	9	0.0001	<1.82e-05	MAPK1,MAPK3,TGFBR2,PTPN11,BCAR1,CSF1R,VAV3,AKT1,RHOA
Integrin signalling pathway(P)	0.0171	158	15	0.0001	<1.79e-05	MAPK3,MAPK8,BCAR1,COL11A1,DNAJC27,COL6A2,FYN,ACTN1,ITGB1,RAP1A,CDC42,RHOA,COL4A1,COL5A2,COL4A5
TGF-beta signaling pathway(P)	0.0087	80	11	0.0001	<1.75e-05	MAPK1,MAPK3,MAPK8,TGFBR1,TGFBR2,CREBBP,SMAD2,TGFB1,TGFB2,EP300,BMPR2
bone remodeling(B)	0.0017	16	6	0.0001	<1.72e-05	MAPK8,TRAF6,TNFSF11,AKT1,FOS,CHUK
VEGFR1 specific signals(N)	0.0029	27	7	0.0001	1.69E-05	MAPK1,MAPK3,PTPN11,CALM1,PRKACA,AKT1,PRKCA
p75 NTR receptor-mediated signalling(R)	0.0093	86	11	0.0001	1.67E-05	MAPK8,NFKBIA,NFKB1,ARHGEF7,PLEKHG2,TRAF6,VAV3,HDAC3,HDAC1,RHOA,UBC
Signaling by Interleukins(R)	0.0233	215	17	0.0001	1.64E-05	MAPK1,MAPK3,NFKBIA,PTPN11,NFKB1,STAT1,STAT3,PSMD13,FYN,TRAF6,PSMD4,PSMD8,CHUK,LCK,UBC,PSMB10,CD4
Signaling by EGFR(R)	0.0208	192	16	0.0001	1.61E-05	GNG2,MAPK1,MAPK3,PDGFRA,PTPN11,ARHGEF7,FYN,CALM1,PRKACA,AKT1,CDC42,AKT3,CHUK,PRKCA,LCK,UBC
Apoptosis(K)	0.0094	87	11	0.0001	1.59E-05	NFKBIA,ATM,NFKB1,TP53,TNFRSF10B,PRKACA,TRAF2,AKT1,AKT3,CHUK,TNF
Amoebiasis(K)	0.0116	107	12	0.0001	1.56E-05	NFKB1,COL11A1,TGFB1,TGFB2,PRKACA,ACTN1,HSPB1,PRKCA,TNF,COL4A1,COL5A2,COL4A5
Signaling by EGFR in Cancer(R)	0.021	194	16	0.0001	1.54E-05	GNG2,MAPK1,MAPK3,PDGFRA,PTPN11,ARHGEF7,FYN,CALM1,PRKACA,AKT1,CDC42,AKT3,CHUK,PRKCA,LCK,UBC
Thyroid cancer(K)	0.0031	29	7	0.0001	3.03E-05	CTNNB1,RXRA,MAPK1,MAPK3,PPARG,TP53,LEF1
Signaling by FGFR(R)	0.0188	174	15	0.0001	2.99E-05	GNG2,MAPK1,MAPK3,PDGFRA,PTPN11,FYN,CALM1,PRKACA,AKT1,AKT3,CHUK,PRKCA,PPP2R1A,LCK,UBC
Acute myeloid leukemia(K)	0.0062	57	9	0.0001	2.94E-05	MAPK1,MAPK3,NFKB1,PML,STAT3,AKT1,AKT3,CHUK,LEF1
Apoptosis(R)	0.0169	156	14	0.0001	4.35E-05	CTNNB1,MAPK8,TP53,TNFRSF10B,PSMD13,UNC5B,TRAF2,AKT1,CDC42,PSMD4,PSMD8,UBC,PSMB10,TNF
Transcriptional Regulation of White Adipocyte Differentiation(R)	0.0083	77	10	0.0001	4.29E-05	RXRA,CREBBP,PPARG,NFKB1,TGFB1,EP300,SREBF1,HDAC3,FABP4,TNF
Leukocyte transendothelial migration(K)	0.0126	116	12	0.0001	4.23E-05	CTNNB1,PTPN11,BCAR1,MMP2,ACTN1,ITGB1,VAV3,RAP1A,CDC42,CXCR4,RHOA,PRKCA
Netrin-mediated signaling events(N)	0.0035	32	7	0.0001	4.11E-05	MAPK1,MAPK3,BCAR1,FYN,UNC5B,CDC42,RHOA
Syndecan-4-mediated signaling events(N)	0.0035	32	7	0.0001	4.11E-05	F2,ACTN1,ITGB1,TNFRSF13B,CXCR4,RHOA,PRKCA
Fc-epsilon receptor I signaling in mast cells(N)	0.0067	62	9	0.0001	4.00E-05	MAPK1,MAPK3,MAPK8,PTPN11,NFKB1,FYN,AKT1,FOS,CHUK
Signaling events mediated by focal adhesion kinase(N)	0.0067	62	9	0.0001	4.00E-05	MAPK1,MAPK8,BCAR1,ARHGEF7,FYN,ACTN1,ITGB1,RAP1A,RHOA
Signaling events mediated by Hepatocyte Growth Factor Receptor (c-Met)(N)	0.0087	80	10	0.0001	3.95E-05	CTNNB1,MAPK1,MAPK3,MAPK8,PTPN11,BCAR1,RAP1A,AKT1,CDC42,RHOA
FGF signaling pathway(N)	0.0051	47	8	0.0001	3.90E-05	PLAUR,MAPK1,MAPK3,PTPN11,STAT1,RUNX2,AKT1,FOS
Ras Pathway(P)	0.0068	63	9	0.0001	3.85E-05	MAPK1,MAPK3,MAPK8,STAT1,STAT3,AKT1,CDC42,RHOA,AKT3
ErbB1 downstream signaling(N)	0.0108	100	11	0.0001	3.80E-05	MAPK1,MAPK3,MAPK8,STAT1,STAT3,CALM1,AKT1,FOS,CDC42,PRKCA,PPP2R1A
TRAIL signaling pathway(N)	0.0024	22	6	0.0001	3.75E-05	MAPK1,MAPK3,MAPK8,TNFRSF10B,TRAF2,CHUK
Ceramide signaling pathway(N)	0.0052	48	8	0.0001	3.70E-05	MAPK1,MAPK3,MAPK8,NFKBIA,NFKB1,TRAF2,AKT1,TNF
signal transduction through il1r(B)	0.0038	35	7	0.0001	4.88E-05	MAPK8,TGFB1,TRAF6,AKT1,FOS,CHUK,TNF
HIF-1-alpha transcription factor network(N)	0.0071	66	9	0.0001	6.02E-05	HNF4A,CREBBP,CP,SLC2A1,EP300,AKT1,FOS,CXCR4,TERT
Signaling events mediated by PTP1B(N)	0.0055	51	8	0.0001	7.14E-05	INS,BCAR1,STAT3,FYN,CSF1R,AKT1,RHOA,LCK
nfkb activation by nontypeable hemophilus influenzae(B)	0.0026	24	6	0.0001	7.06E-05	MAPK8,TGFB1,AKT1,CHUK,TNF,NR3C1
GMCSF-mediated signaling events(N)	0.004	37	7	0.0001	6.98E-05	MAPK1,MAPK3,PTPN11,STAT1,STAT3,PRKACA,FOS
Signaling by ERBB2(R)	0.0189	175	14	0.0001	8.05E-05	GNG2,MAPK1,MAPK3,PDGFRA,PTPN11,FYN,CALM1,PRKACA,AKT1,AKT3,CHUK,PRKCA,LCK,UBC
Nongenotropic Androgen signaling(N)	0.0027	25	6	0.0001	7.87E-05	GNG2,MAPK1,MAPK3,AKT1,FOS,CDC42
S1P3 pathway(N)	0.0027	25	6	0.0001	7.87E-05	MAPK1,MAPK3,AKT1,CXCR4,RHOA,AKT3
TCR signaling in na&#xef;ve CD8+ T cells(N)	0.0057	53	8	0.0001	7.78E-05	FYN,TRAF6,RAP1A,AKT1,CHUK,PRKCA,LCK,PTPRC
Arf6 downstream pathway(N)	0.0016	15	5	0.0001	8.79E-05	PLAUR,MAPK1,NME1,MAPK3,RHOA
ALK1 signaling events(N)	0.0028	26	6	0.0001	9.78E-05	MAPK1,MAPK3,TGFBR1,TGFBR2,TGFB1,BMPR2
Circadian Clock(R)	0.006	55	8	0.0001	9.68E-05	RXRA,F7,CREBBP,EP300,SREBF1,HDAC3,UBC,NR3C1
Signaling by SCF-KIT(R)	0.017	157	13	0.0001	9.57E-05	GNG2,MAPK1,MAPK3,PDGFRA,PTPN11,STAT1,STAT3,FYN,AKT1,AKT3,CHUK,PRKCA,LCK
Measles(K)	0.0146	135	12	0.0001	9.47E-05	NFKBIA,NFKB1,TP53,TNFRSF10B,STAT1,STAT3,FYN,TRAF6,AKT1,AKT3,CHUK,IRF7
Costimulation by the CD28 family(R)	0.008	74	9	0.0001	1.25E-04	PTPN11,HLA-DQB1,FYN,AKT1,CDC42,AKT3,PPP2R1A,LCK,CD4
p53 pathway(N)	0.0062	57	8	0.0001	1.43E-04	MAPK8,CREBBP,ATM,TP53,EP300,DYRK2,AKT1,MDM4
NOD-like receptor signaling pathway(K)	0.0062	57	8	0.0001	1.43E-04	MAPK1,MAPK3,MAPK8,NFKBIA,NFKB1,TRAF6,CHUK,TNF
RIG-I/MDA5 mediated induction of IFN-alpha/beta pathways(R)	0.0082	76	9	0.0001	1.72E-04	NFKBIA,CREBBP,NFKB1,EP300,TRAF2,TRAF6,CHUK,UBC,IRF7
B cell receptor signaling pathway(K)	0.0083	77	9	0.0001	1.80E-04	MAPK1,MAPK3,NFKBIA,NFKB1,VAV3,AKT1,FOS,AKT3,CHUK
CD40/CD40L signaling(N)	0.0031	29	6	0.0001	1.88E-04	MAPK8,NFKBIA,NFKB1,TRAF2,TRAF6,AKT1
p53 tumor suppressor pathways(R)	0.0065	60	8	0.0001	2.06E-04	ATM,TP53,PSMD13,PSMD4,PSMD8,UBC,MDM4,PSMB10
Toll Receptor Cascades(R)	0.013	120	11	0.0001	2.14E-04	MAPK1,MAPK3,MAPK8,NFKBIA,NFKB1,TRAF6,FOS,CHUK,PPP2R1A,UBC,IRF7
Signaling by ERBB4(R)	0.0181	167	13	0.0001	2.12E-04	GNG2,WWOX,MAPK1,MAPK3,PDGFRA,PTPN11,FYN,AKT1,AKT3,CHUK,ESR1,LCK,UBC
Shigellosis(K)	0.0066	61	8	0.0001	2.29E-04	MAPK1,MAPK3,MAPK8,NFKBIA,NFKB1,ITGB1,CDC42,CHUK
IL12 signaling mediated by STAT4(N)	0.0032	30	6	0.0001	2.45E-04	MAPK8,CREBBP,STAT3,TGFB1,FOS,CD4
Fc epsilon RI signaling pathway(K)	0.0087	80	9	0.0001	2.52E-04	MAPK1,MAPK3,MAPK8,FYN,VAV3,AKT1,AKT3,PRKCA,TNF
Integrin-linked kinase signaling(N)	0.0049	45	7	0.0001	2.50E-04	CTNNB1,ARHGEF7,RUVBL1,ACTN1,AKT1,CDC42,ZYX
GnRH signaling pathway(K)	0.0109	101	10	0.0001	2.57E-04	MAPK1,MAPK3,MAPK8,MMP14,CALM1,MMP2,PRKACA,CACNA1S,CDC42,PRKCA
LPA receptor mediated events(N)	0.0068	63	8	0.0001	2.82E-04	GNG2,NFKBIA,BCAR1,NFKB1,MMP2,AKT1,FOS,RHOA
Cellular roles of Anthrax toxin(N)	0.0021	19	5	0.0001	2.77E-04	MAPK1,MAPK3,CALM1,ANTXR1,TNF
tgf beta signaling pathway(B)	0.0021	19	5	0.0001	2.77E-04	MAPK8,TGFBR2,SMAD2,TGFB1,AKT1
Wnt signaling pathway(K)	0.0163	151	12	0.0001	3.10E-04	CTNNB1,MAPK8,CREBBP,SMAD2,TP53,RUVBL1,PRKACA,EP300,RHOA,PRKCA,PPP2R1A,LEF1
TCR signaling(R)	0.007	65	8	0.0001	3.04E-04	NFKBIA,NFKB1,HLA-DQB1,TRAF6,CHUK,LCK,CD4,PTPRC
Glioma(K)	0.007	65	8	0.0001	3.04E-04	MAPK1,MAPK3,PDGFRA,TP53,CALM1,AKT1,AKT3,PRKCA
Endocytosis(K)	0.0219	202	14	0.0001	3.10E-04	PDGFRA,TGFBR1,TGFBR2,SMAD2,LDLR,PML,TGFB1,TGFB2,TRAF6,CSF1R,CXCR2,CDC42,CXCR4,RHOA
FoxO family signaling(N)	0.0052	48	7	0.0001	3.08E-04	CTNNB1,MAPK8,CREBBP,EP300,AKT1,CAT,CHUK
toll-like receptor pathway(B)	0.0036	33	6	0.0001	3.08E-04	MAPK1,MAPK8,TRAF6,AKT1,FOS,CHUK
N-cadherin signaling events(N)	0.0036	33	6	0.0001	3.08E-04	CTNNB1,MAPK8,PTPN11,CALM1,CDC42,RHOA
HIV-1 Nef: Negative effector of Fas and TNF-alpha(N)	0.0036	33	6	0.0001	3.08E-04	MAPK8,NFKBIA,NFKB1,TRAF2,CHUK,TNF
Angiogenesis(P)	0.0071	66	8	0.0001	3.01E-04	MAPK1,PDGFRA,MAPK8,STAT1,STAT3,AKT1,FOS,RHOA
Signaling by TGF-beta Receptor Complex(R)	0.0071	66	8	0.0001	3.01E-04	TGFBR1,TGFBR2,SMAD2,TGFB1,HDAC1,MEN1,RHOA,UBC
Beta1 integrin cell surface interactions(N)	0.0071	66	8	0.0001	3.01E-04	PLAUR,COL11A1,COL6A2,TGFBI,ITGB1,COL4A1,COL5A2,COL4A5
Transcriptional misregulation in cancer(K)	0.0194	179	13	0.0001	3.06E-04	RXRA,TGFBR2,ATM,PPARG,NFKB1,TP53,PML,TLX1,RUNX2,CSF1R,HDAC1,MEN1,EYA1
E-cadherin signaling in keratinocytes(N)	0.0023	21	5	0.0001	3.15E-04	CTNNB1,FYN,AKT1,RHOA,ZYX
ras signaling pathway(B)	0.0023	21	5	0.0001	3.15E-04	MAPK8,AKT1,CDC42,RHOA,CHUK
nf-kb signaling pathway(B)	0.0023	21	5	0.0001	3.15E-04	MAPK8,NFKB1,TRAF6,CHUK,TNF
Cytokine-cytokine receptor interaction(K)	0.0287	265	16	0.0001	3.20E-04	PDGFRA,TGFBR1,TGFBR2,TNFRSF11B,TNFRSF10B,CCR1,TGFB1,TGFB2,BMPR2,CSF1R,TNFRSF13B,TNFSF11,CXCR2,CXCR4,TNF,TNFSF4
AP-1 transcription factor network(N)	0.0075	69	8	0.0001	3.18E-04	CTNNB1,TP53,TGFB1,EP300,FABP4,FOS,ESR1,NR3C1
Signaling events mediated by TCPTP(N)	0.0038	35	6	0.0001	3.13E-04	INS,CREBBP,STAT1,STAT3,ITGB1,CSF1R
IL2 signaling events mediated by PI3K(N)	0.0038	35	6	0.0001	3.13E-04	PTPN11,NFKB1,CALM1,AKT1,TERT,LCK
Role of Calcineurin-dependent NFAT signaling in lymphocytes(N)	0.0055	51	7	0.0001	3.11E-04	MAPK3,MAPK8,CREBBP,CALM1,PRKACA,EP300,PRKCA
Axon guidance(R)	0.0288	266	16	0.0001	3.08E-04	MAPK1,MAPK3,PTPN11,COL6A2,FYN,UNC5B,ITGB1,CACNA1S,CACNA1G,CDC42,RHOA,DLG4,PTPRC,COL4A1,COL5A2,COL4A5
Long-term potentiation(K)	0.0076	70	8	0.0001	3.21E-04	MAPK1,MAPK3,CREBBP,CALM1,PRKACA,EP300,RAP1A,PRKCA
intrinsic prothrombin activation pathway(B)	0.0024	22	5	0.0001	3.24E-04	F10,F5,F2,COL4A1,COL4A5
cell cycle: g1/s check point(B)	0.0024	22	5	0.0001	3.24E-04	MAPK8,PTPN11,TP53,TGFB1,AKT1
Cholinergic synapse(K)	0.0121	112	10	0.0001	3.21E-04	GNG2,MAPK1,MAPK3,FYN,PRKACA,CACNA1S,AKT1,FOS,AKT3,PRKCA
Endometrial cancer(K)	0.0056	52	7	0.0001	3.24E-04	CTNNB1,MAPK1,MAPK3,TP53,AKT1,AKT3,LEF1
Signaling events mediated by Stem cell factor receptor (c-Kit)(N)	0.0056	52	7	0.0001	3.24E-04	MAPK3,MAPK8,CREBBP,PTPN11,STAT1,STAT3,AKT1
IL23-mediated signaling events(N)	0.0039	36	6	0.0001	3.19E-04	NFKBIA,NFKB1,STAT1,STAT3,TNF,CD4
E-cadherin signaling in the nascent adherens junction(N)	0.0039	36	6	0.0001	3.19E-04	CTNNB1,NME1,RAP1A,AKT1,CDC42,RHOA
RIG-I-like receptor signaling pathway(K)	0.0077	71	8	0.0001	3.24E-04	MAPK8,NFKBIA,NFKB1,TRAF2,TRAF6,CHUK,TNF,IRF7
NF-kappa B signaling pathway(K)	0.01	92	9	0.0001	3.22E-04	NFKBIA,ATM,NFKB1,TRAF2,TRAF6,TNFSF11,CHUK,LCK,TNF
Signaling events mediated by PRL(N)	0.0025	23	5	0.0001	3.40E-04	MAPK1,MAPK3,BCAR1,ITGB1,RHOA
Non-small cell lung cancer(K)	0.0058	54	7	0.0001	3.47E-04	RXRA,MAPK1,MAPK3,TP53,AKT1,AKT3,PRKCA
Thromboxane A2 receptor signaling(N)	0.0058	54	7	0.0001	3.47E-04	GNG2,FYN,PRKACA,AKT1,RHOA,PRKCA,LCK
mapkinase signaling pathway(B)	0.0058	54	7	0.0001	3.47E-04	MAPK1,MAPK3,MAPK8,STAT1,AKT1,FOS,CHUK
Validated targets of C-MYC transcriptional activation(N)	0.0079	73	8	0.0001	3.58E-04	NME1,CREBBP,TP53,EIF4A1,RUVBL1,SLC2A1,EP300,TERT
inhibition of cellular proliferation by gleevec(B)	0.0026	24	5	0.0001	3.77E-04	MAPK1,MAPK8,STAT1,AKT1,FOS
p53 pathway feedback loops 2(P)	0.0026	24	5	0.0001	3.77E-04	CTNNB1,ATM,TP53,STAT1,AKT1
transcription factor creb and its extracellular signals(B)	0.0026	24	5	0.0001	3.77E-04	MAPK1,MAPK3,MAPK8,AKT1,PRKCA
Extracellular matrix organization(R)	0.0183	169	12	0.0001	4.21E-04	LTBP4,ELN,COL11A1,MMP14,COL6A2,MMP2,TGFB1,TGFB2,ITGB1,COL4A1,COL5A2,COL4A5
Glypican 1 network(N)	0.0027	25	5	0.0001	4.58E-04	TGFBR1,TGFBR2,SMAD2,FYN,LCK
Regulation of nuclear beta catenin signaling and target gene transcription(N)	0.0083	77	8	0.0002	4.68E-04	CTNNB1,TNIK,MMP2,EP300,HDAC1,CACNA1G,TERT,LEF1
S1P2 pathway(N)	0.0028	26	5	0.0002	5.35E-04	MAPK1,MAPK3,MAPK8,FOS,RHOA
S1P4 pathway(N)	0.0015	14	4	0.0002	5.51E-04	MAPK1,MAPK3,CDC42,RHOA
Ras signaling in the CD4+ TCR pathway(N)	0.0015	14	4	0.0002	5.51E-04	MAPK1,MAPK3,FOS,PRKCA
telomeres telomerase cellular aging and immortality(B)	0.0015	14	4	0.0002	5.51E-04	MAPK8,TP53,AKT1,TERT
Melanogenesis(K)	0.0109	101	9	0.0002	5.72E-04	CTNNB1,MAPK1,MAPK3,CREBBP,CALM1,PRKACA,EP300,PRKCA,LEF1
Plasma membrane estrogen receptor signaling(N)	0.0045	42	6	0.0002	5.88E-04	GNG2,BCAR1,MMP2,AKT1,RHOA,ESR1
IL12-mediated signaling events(N)	0.0065	60	7	0.0002	5.90E-04	NFKB1,GZMA,STAT1,STAT3,FOS,LCK,CD4
pdgf signaling pathway(B)	0.0029	27	5	0.0002	5.99E-04	MAPK8,STAT1,AKT1,FOS,PRKCA
Fatty acid, triacylglycerol, and ketone body metabolism(R)	0.0163	151	11	0.0002	5.95E-04	RXRA,HADHA,HADHB,CREBBP,PPARG,EP300,ABCA1,SREBF1,HDAC3,NRF1,ACADM
Protein digestion and absorption(K)	0.0088	81	8	0.0002	6.22E-04	ELN,COL11A1,COL6A2,SLC8A1,FXYD2,COL4A1,COL5A2,COL4A5
Host Interactions of HIV factors(R)	0.0137	127	10	0.0002	6.36E-04	SLC25A4,PSMD13,FYN,NUPL1,PSMD4,PSMD8,LCK,UBC,PSMB10,CD4
FOXA2 and FOXA3 transcription factor networks(N)	0.0047	43	6	0.0002	6.33E-04	HNF4A,F2,INS,AKT1,ACADM,NR3C1
EGF receptor signaling pathway(P)	0.0089	82	8	0.0002	6.71E-04	MAPK1,MAPK3,MAPK8,STAT1,STAT3,AKT1,AKT3,PRKCA
cadmium induces dna synthesis and proliferation in macrophages(B)	0.0016	15	4	0.0002	6.67E-04	MAPK1,FOS,PRKCA,TNF
Endothelins(N)	0.0067	62	7	0.0002	6.92E-04	MAPK1,MAPK3,MAPK8,BCAR1,AKT1,FOS,PRKCA
ErbB4 signaling events(N)	0.003	28	5	0.0002	6.84E-04	WWOX,MAPK1,MAPK3,FYN,DLG4
Reelin signaling pathway(N)	0.003	28	5	0.0002	6.84E-04	MAPK8,FYN,ITGB1,RAP1A,AKT1
Downstream signaling in na&#xef;ve CD8+ T cells(N)	0.0068	63	7	0.0003	7.34E-04	MAPK1,MAPK3,MAPK8,CALM1,FOS,PRKCA,TNF
Regulation of retinoblastoma protein(N)	0.0068	63	7	0.0003	7.34E-04	CREBBP,PPARG,TGFB2,EP300,RUNX2,HDAC3,HDAC1
Presenilin action in Notch and Wnt signaling(N)	0.0049	45	6	0.0003	7.93E-04	CTNNB1,MAPK1,MAPK3,CREBBP,HDAC1,FOS
EGF receptor (ErbB1) signaling pathway(N)	0.0031	29	5	0.0003	7.89E-04	MAPK1,MAPK3,PTPN11,STAT1,STAT3
mTOR signaling pathway(N)	0.0069	64	7	0.0003	7.95E-04	MAPK1,MAPK3,EIF4A1,PML,SREBF1,AKT1,PRKCA
aspirin blocks signaling pathway involved in platelet activation(B)	0.0017	16	4	0.0003	8.02E-04	F2,MAPK8,AKT1,PRKCA
TNF receptor signaling pathway(N)	0.005	46	6	0.0003	8.48E-04	TNIK,NFKB1,STAT1,TRAF2,CHUK,TNF
Regulation of mRNA Stability by Proteins that Bind AU-rich Elements(R)	0.0093	86	8	0.0003	8.44E-04	PSMD13,HSPB1,AKT1,PSMD4,PSMD8,PRKCA,UBC,PSMB10
Notch-mediated HES/HEY network(N)	0.0051	47	6	0.0004	8.90E-04	CREBBP,STAT3,EP300,RUNX2,HDAC1,CD4
IL6-mediated signaling events(N)	0.0051	47	6	0.0004	8.90E-04	PTPN11,STAT1,STAT3,TNFSF11,AKT1,FOS
Syndecan-1-mediated signaling events(N)	0.0018	17	4	0.0004	9.13E-04	MAPK1,MAPK3,TGFB1,PRKACA
role of mal in rho-mediated activation of srf(B)	0.0018	17	4	0.0004	9.13E-04	MAPK8,AKT1,CDC42,RHOA
Aurora A signaling(N)	0.0034	31	5	0.0004	9.15E-04	NFKBIA,ARHGEF7,TP53,PRKACA,AKT1
amb2 Integrin signaling(N)	0.0034	31	5	0.0004	9.15E-04	NFKB1,MMP2,RAP1A,RHOA,TNF
trefoil factors initiate mucosal healing(B)	0.0034	31	5	0.0004	9.15E-04	CTNNB1,MAPK8,AKT1,RHOA,CHUK
erk and pi-3 kinase are necessary for collagen binding in corneal epithelia(B)	0.0034	31	5	0.0004	9.15E-04	MAPK8,ITGB1,AKT1,RHOA,ZYX
role of egf receptor transactivation by gpcrs in cardiac hypertrophy(B)	0.0034	31	5	0.0004	9.15E-04	MAPK8,FOS,RHOA,CHUK,PRKCA
Type II diabetes mellitus(K)	0.0052	48	6	0.0004	9.21E-04	MAPK1,MAPK3,MAPK8,INS,CACNA1G,TNF
Epithelial cell signaling in Helicobacter pylori infection(K)	0.0074	68	7	0.0004	9.63E-04	MAPK8,NFKBIA,PTPN11,NFKB1,CXCR2,CDC42,CHUK
Regulation of Androgen receptor activity(N)	0.0053	49	6	0.0004	1.03E-03	RXRA,MAPK8,CREBBP,EP300,HDAC1,NR3C1
Endocrine and other factor-regulated calcium reabsorption(K)	0.0053	49	6	0.0004	1.03E-03	SLC8A1,PRKACA,FXYD2,VDR,PRKCA,ESR1
keratinocyte differentiation(B)	0.0053	49	6	0.0004	1.03E-03	MAPK8,AKT1,FOS,CHUK,PRKCA,TNF
hiv-1 nef: negative effector of fas and tnf(B)	0.0035	32	5	0.0004	1.04E-03	MAPK1,MAPK8,AKT1,CHUK,TNF
ceramide signaling pathway(B)	0.0035	32	5	0.0004	1.04E-03	MAPK1,MAPK8,AKT1,CHUK,TNF
Dilated cardiomyopathy(K)	0.0098	91	8	0.0005	1.04E-03	SLC8A1,TGFB1,TGFB2,PRKACA,ITGB1,CACNA1S,TNF,TPM1
Regulation of cytoplasmic and nuclear SMAD2/3 signaling(N)	0.0019	18	4	0.0005	1.03E-03	MAPK1,MAPK3,SMAD2,CALM1
map kinase inactivation of smrt corepressor(B)	0.0019	18	4	0.0005	1.03E-03	RXRA,MAPK8,THRA,AKT1
CDC42 signaling events(N)	0.0076	70	7	0.0005	1.10E-03	CTNNB1,MAPK1,MAPK3,MAPK8,BCAR1,ARHGEF7,CDC42
FGF signaling pathway(P)	0.01	92	8	0.0005	1.10E-03	MAPK1,MAPK3,MAPK8,PTPN11,AKT1,AKT3,PRKCA,PPP2R1A
EPO signaling pathway(N)	0.0036	33	5	0.0005	1.12E-03	MAPK8,PTPN11,NFKB1,STAT1,RAP1A
integrin signaling pathway(B)	0.0036	33	5	0.0005	1.12E-03	MAPK8,ITGB1,AKT1,RHOA,ZYX
IL8- and CXCR2-mediated signaling events(N)	0.0037	34	5	0.0006	1.25E-03	GNG2,CXCR2,AKT1,PRKCA,PPP2R1A
Fc gamma R-mediated phagocytosis(K)	0.0104	96	8	0.0007	1.38E-03	MAPK1,MAPK3,VAV3,AKT1,CDC42,AKT3,PRKCA,PTPRC
inactivation of gsk3 by akt causes accumulation of b-catenin in alveolar macrophages(B)	0.0039	36	5	0.0008	1.60E-03	CTNNB1,MAPK8,AKT1,CHUK,LEF1
VEGF signaling pathway(K)	0.0082	76	7	0.0008	1.69E-03	MAPK1,MAPK3,HSPB1,AKT1,CDC42,AKT3,PRKCA
Pathogenic Escherichia coli infection(K)	0.006	55	6	0.0008	1.68E-03	CTNNB1,FYN,ITGB1,CDC42,RHOA,PRKCA
tnf/stress related signaling(B)	0.0023	21	4	0.0008	1.75E-03	MAPK8,AKT1,CHUK,TNF
Integration of energy metabolism(R)	0.0136	126	9	0.0009	1.91E-03	CTNNB1,GNG2,INS,SLC25A4,SLC2A1,PRKACA,RAP1A,PRKCA,PPP2R1A
erk1/erk2 mapk signaling pathway(B)	0.0024	22	4	0.001	2.05E-03	MAPK1,MAPK8,PTPN11,TERT
egf signaling pathway(B)	0.0024	22	4	0.001	2.05E-03	MAPK8,STAT1,AKT1,PRKCA
igf-1 signaling pathway(B)	0.0024	22	4	0.001	2.05E-03	MAPK1,MAPK8,PTPN11,FOS
growth hormone signaling pathway(B)	0.0024	22	4	0.001	2.05E-03	MAPK8,INS,PTPN11,PRKCA
regulation of eif-4e and p70s6 kinase(B)	0.0024	22	4	0.001	2.05E-03	MAPK8,EIF4A1,AKT1,PRKCA
Regulation of actin cytoskeleton(K)	0.0229	212	12	0.001	2.14E-03	MAPK1,F2,MAPK3,PDGFRA,INS,BCAR1,ARHGEF7,ACTN1,ITGB1,VAV3,CDC42,RHOA
rb tumor suppressor/checkpoint signaling in response to dna damage(B)	0.0011	10	3	0.001	2.19E-03	MAPK8,TP53,AKT1
Opioid Signalling(R)	0.0087	80	7	0.0011	2.24E-03	GNG2,MAPK1,CALM1,PDE4B,PRKACA,PRKCA,PPP2R1A
Dopaminergic synapse(K)	0.0141	130	9	0.0011	2.36E-03	GNG2,MAPK8,CALM1,PRKACA,AKT1,FOS,AKT3,PRKCA,PPP2R1A
ccr3 signaling in eosinophils(B)	0.0025	23	4	0.0011	2.36E-03	MAPK8,AKT1,RHOA,PRKCA
influence of ras and rho proteins on g1 to s transition(B)	0.0025	23	4	0.0011	2.36E-03	MAPK8,AKT1,RHOA,CHUK
Neurotrophic factor-mediated Trk receptor signaling(N)	0.0065	60	6	0.0012	2.63E-03	MAPK1,MAPK3,PTPN11,STAT3,RAP1A,CDC42
Hypertrophic cardiomyopathy (HCM)(K)	0.009	83	7	0.0013	2.76E-03	SLC8A1,TGFB1,TGFB2,ITGB1,CACNA1S,TNF,TPM1
Growth hormone receptor signaling(R)	0.0026	24	4	0.0013	2.78E-03	MAPK1,MAPK3,STAT1,STAT3
corticosteroids and cardioprotection(B)	0.0026	24	4	0.0013	2.78E-03	F2,MAPK8,AKT1,NR3C1
FOXM1 transcription factor network(N)	0.0044	41	5	0.0013	2.77E-03	CREBBP,MMP2,EP300,FOS,ESR1
Aldosterone-regulated sodium reabsorption(K)	0.0044	41	5	0.0013	2.77E-03	MAPK1,MAPK3,INS,FXYD2,PRKCA
protein kinase a at the centrosome(B)	0.0012	11	3	0.0014	2.81E-03	MAPK8,AKT1,RHOA
Urokinase-type plasminogen activator (uPA) and uPAR-mediated signaling(N)	0.0045	42	5	0.0015	3.04E-03	PLAUR,BCAR1,TGFB1,ITGB1,KLK4
FOXA1 transcription factor network(N)	0.0045	42	5	0.0015	3.04E-03	INS,CREBBP,EP300,FOS,ESR1
tpo signaling pathway(B)	0.0027	25	4	0.0016	3.13E-03	MAPK8,STAT1,FOS,PRKCA
VEGFR3 signaling in lymphatic endothelium(N)	0.0027	25	4	0.0016	3.13E-03	MAPK1,MAPK3,ITGB1,AKT1
Signaling by the B Cell Receptor (BCR)(R)	0.0382	353	16	0.0016	3.25E-03	GNG2,PDGFRA,NFKBIA,PTPN11,NFKB1,PSMD13,FYN,CALM1,AKT1,PSMD4,PSMD8,AKT3,CHUK,LCK,UBC,PSMB10
Progesterone-mediated oocyte maturation(K)	0.0093	86	7	0.0016	3.25E-03	MAPK1,MAPK3,MAPK8,INS,PRKACA,AKT1,AKT3
PAR1-mediated thrombin signaling events(N)	0.0047	43	5	0.0017	3.34E-03	GNG2,F2,RHOA,ZYX,PRKCA
Beta3 integrin cell surface interactions(N)	0.0047	43	5	0.0017	3.34E-03	PLAUR,TGFBR2,TGFBI,COL4A1,COL4A5
Natural killer cell mediated cytotoxicity(K)	0.0149	138	9	0.0017	3.35E-03	MAPK1,MAPK3,PTPN11,TNFRSF10B,FYN,VAV3,PRKCA,LCK,TNF
Insulin signaling pathway(K)	0.0149	138	9	0.0017	3.35E-03	MAPK1,MAPK3,MAPK8,INS,CALM1,PRKACA,SREBF1,AKT1,AKT3
b cell survival pathway(B)	0.0013	12	3	0.0018	3.53E-03	MAPK8,ITGB1,AKT1
multi-step regulation of transcription by pitx2(B)	0.0028	26	4	0.0018	3.52E-03	CTNNB1,MAPK8,AKT1,LEF1
bcr signaling pathway(B)	0.0028	26	4	0.0018	3.52E-03	MAPK8,AKT1,FOS,PRKCA
IL27-mediated signaling events(N)	0.0028	26	4	0.0018	3.52E-03	STAT1,STAT3,TGFB1,TNF
RhoA signaling pathway(N)	0.0049	45	5	0.002	3.87E-03	MAPK8,ITGB1,FOS,CDC42,RHOA
p38 MAPK signaling pathway(N)	0.0029	27	4	0.002	3.91E-03	ATM,CALM1,TRAF2,TRAF6
Vascular smooth muscle contraction(K)	0.0126	116	8	0.0021	4.07E-03	MAPK1,MAPK3,KCNMA1,CALM1,PRKACA,CACNA1S,RHOA,PRKCA
extrinsic prothrombin activation pathway(B)	0.0014	13	3	0.0022	4.13E-03	F10,F5,F2
oxidative stress induced gene expression via nrf2(B)	0.0014	13	3	0.0022	4.13E-03	MAFF,FOS,PRKCA
repression of pain sensation by the transcriptional regulator dream(B)	0.0014	13	3	0.0022	4.13E-03	MAPK8,AKT1,FOS
trka receptor signaling pathway(B)	0.0014	13	3	0.0022	4.13E-03	MAPK8,AKT1,PRKCA
agrin in postsynaptic differentiation(B)	0.005	46	5	0.0022	4.12E-03	CHRNA1,MAPK1,MAPK8,ITGB1,CDC42
fc epsilon receptor i signaling in mast cells(B)	0.003	28	4	0.0023	4.27E-03	MAPK1,MAPK8,AKT1,FOS
role of ?-arrestins in the activation and targeting of map kinases(B)	0.003	28	4	0.0023	4.27E-03	F2,MAPK8,AKT1,CXCR4
Heterotrimeric G-protein signaling pathway-rod outer segment phototransduction(P)	0.003	28	4	0.0023	4.27E-03	GNG2,CALM1,PRKACA,CNGA1
Rheumatoid arthritis(K)	0.01	92	7	0.0023	4.27E-03	HLA-DQB1,TGFB1,TGFB2,TNFSF11,HLA-DMA,FOS,TNF
PIP3 activates AKT signaling(R)	0.0128	118	8	0.0024	4.30E-03	GNG2,PDGFRA,PTPN11,FYN,AKT1,AKT3,CHUK,LCK
Cell Cycle Checkpoints(R)	0.0128	118	8	0.0024	4.30E-03	ATM,TP53,PSMD13,PSMD4,PSMD8,UBC,MDM4,PSMB10
PI3K/AKT Signaling in Cancer(R)	0.0128	118	8	0.0024	4.30E-03	GNG2,PDGFRA,PTPN11,FYN,AKT1,AKT3,CHUK,LCK
TGF-beta receptor signaling(N)	0.0051	47	5	0.0024	4.37E-03	CTNNB1,TGFBR1,TGFBR2,SMAD2,PML
Complement and coagulation cascades(K)	0.0075	69	6	0.0025	4.44E-03	F10,F7,PLAUR,F5,F2,C1S
p75(NTR)-mediated signaling(N)	0.0075	69	6	0.0025	4.44E-03	MAPK8,TP53,TRAF6,AKT1,RHOA,CHUK
bioactive peptide induced signaling pathway(B)	0.0031	29	4	0.0026	4.68E-03	MAPK1,MAPK8,STAT1,AKT1
Myogenesis(R)	0.0031	29	4	0.0026	4.68E-03	CTNNB1,TCF12,CDC42,BOC
Posttranslational regulation of adherens junction stability and dissassembly(N)	0.0052	48	5	0.0027	4.64E-03	CTNNB1,NME1,CREBBP,FYN,CDC42
Hedgehog signaling events mediated by Gli proteins(N)	0.0052	48	5	0.0027	4.64E-03	GNG2,CREBBP,PRKACA,HDAC1,AKT1
Lipid digestion, mobilization, and transport(R)	0.0052	48	5	0.0027	4.64E-03	LDLR,PRKACA,SAR1B,ABCA1,FABP4
apoptotic signaling in response to dna damage(B)	0.0015	14	3	0.0027	4.72E-03	MAPK8,TP53,AKT1
Atypical NF-kappaB pathway(N)	0.0015	14	3	0.0027	4.72E-03	NFKBIA,NFKB1,LCK
Huntington disease(P)	0.0131	121	8	0.0028	4.78E-03	CREBBP,TP53,EP300,AKT1,FOS,CDC42,DLG4,AKT3
Bile secretion(K)	0.0077	71	6	0.0029	4.90E-03	AQP1,RXRA,LDLR,SLC2A1,PRKACA,FXYD2
Melanoma(K)	0.0077	71	6	0.0029	4.90E-03	MAPK1,MAPK3,PDGFRA,TP53,AKT1,AKT3
Regulation of Cholesterol Biosynthesis by SREBF (SREBP)(R)	0.0053	49	5	0.0029	4.92E-03	RXRA,CREBBP,SAR1B,SREBF1,SC5DL
Intestinal immune network for IgA production(K)	0.0053	49	5	0.0029	4.92E-03	HLA-DQB1,TGFB1,TNFRSF13B,HLA-DMA,CXCR4
t cell receptor signaling pathway(B)	0.0053	49	5	0.0029	4.92E-03	MAPK8,PTPN11,AKT1,FOS,PRKCA
Regulation of CDC42 activity(N)	0.0032	30	4	0.003	5.07E-03	NME1,ARHGEF7,VAV3,CDC42
Organelle biogenesis and maintenance(R)	0.0054	50	5	0.0032	5.39E-03	RXRA,CREBBP,CALM1,HDAC3,NRF1
Cell cycle(K)	0.0134	124	8	0.0032	5.45E-03	CREBBP,SMAD2,ATM,TP53,TGFB1,TGFB2,EP300,HDAC1
Factors involved in megakaryocyte development and platelet production(R)	0.0134	124	8	0.0032	5.45E-03	CREBBP,TP53,PRKACA,EP300,MAFF,HDAC1,CDC42,IRF7
Signaling by NOTCH1 in Cancer(R)	0.0079	73	6	0.0033	5.58E-03	CREBBP,EP300,SNW1,HDAC3,HDAC1,UBC
atm signaling pathway(B)	0.0016	15	3	0.0033	5.55E-03	MAPK8,TP53,AKT1
regulation of cell cycle progression by plk3(B)	0.0016	15	3	0.0033	5.55E-03	MAPK8,TP53,AKT1
PAR4-mediated thrombin signaling events(N)	0.0016	15	3	0.0033	5.55E-03	GNG2,F2,RHOA
EPHA forward signaling(N)	0.0034	31	4	0.0034	5.55E-03	FYN,VAV3,RHOA,LCK
p38 mapk signaling pathway(B)	0.0034	31	4	0.0034	5.55E-03	MAPK8,STAT1,HSPB1,CDC42
Regulation of p38-alpha and p38-beta(N)	0.0034	31	4	0.0034	5.55E-03	FYN,TRAF6,CDC42,LCK
SHP2 signaling(N)	0.0055	51	5	0.0034	5.65E-03	PTPN11,STAT1,PRKACA,RHOA,LCK
Arrhythmogenic right ventricular cardiomyopathy (ARVC)(K)	0.008	74	6	0.0035	5.70E-03	CTNNB1,SLC8A1,ACTN1,ITGB1,CACNA1S,LEF1
mTOR signaling pathway(K)	0.0056	52	5	0.0037	5.98E-03	MAPK1,MAPK3,INS,AKT1,AKT3
Regulation of beta-cell development(R)	0.0035	32	4	0.0038	5.95E-03	HNF4A,INS,AKT1,AKT3
Noncanonical Wnt signaling pathway(N)	0.0035	32	4	0.0038	5.95E-03	MAPK8,PPARG,CDC42,RHOA
Formation of Fibrin Clot (Clotting Cascade)(R)	0.0035	32	4	0.0038	5.95E-03	F10,F7,F5,F2
the igf-1 receptor and longevity(B)	0.0017	16	3	0.0039	6.14E-03	MAPK8,AKT1,CAT
role of nicotinic acetylcholine receptors in the regulation of apoptosis(B)	0.0017	16	3	0.0039	6.14E-03	MAPK8,AKT1,TERT
akt signaling pathway(B)	0.0017	16	3	0.0039	6.14E-03	MAPK8,AKT1,CHUK
Axon guidance(K)	0.014	129	8	0.0041	6.28E-03	MAPK1,MAPK3,FYN,UNC5B,ITGB1,CDC42,CXCR4,RHOA
Retrograde endocannabinoid signaling(K)	0.011	102	7	0.0041	6.36E-03	GNG2,MAPK1,MAPK3,MAPK8,PRKACA,CACNA1S,PRKCA
Trk receptor signaling mediated by the MAPK pathway(N)	0.0036	33	4	0.0042	6.38E-03	MAPK1,MAPK3,RAP1A,FOS
HIF-2-alpha transcription factor network(N)	0.0036	33	4	0.0042	6.38E-03	CREBBP,MMP14,SLC2A1,EP300
Endothelin signaling pathway(P)	0.0058	54	5	0.0044	6.60E-03	MAPK1,MAPK3,AKT1,AKT3,PRKCA
Interferon Signaling(R)	0.0174	161	9	0.0046	6.87E-03	MAPK3,PTPN11,EIF4A1,HLA-DQB1,PML,STAT1,NUPL1,UBC,IRF7
IL1-mediated signaling events(N)	0.0037	34	4	0.0046	6.87E-03	MAPK8,NFKB1,TRAF6,CHUK
Tight junction(K)	0.0143	132	8	0.0046	6.86E-03	CTNNB1,ACTN1,AKT1,CDC42,RHOA,AKT3,PRKCA,PPP2R1A
nitric oxide signaling pathway(B)	0.0018	17	3	0.0047	6.80E-03	MAPK8,DLG4,PRKCA
cell cycle: g2/m checkpoint(B)	0.0018	17	3	0.0047	6.80E-03	MAPK8,TP53,AKT1
pten dependent cell cycle arrest and apoptosis(B)	0.0018	17	3	0.0047	6.80E-03	MAPK8,ITGB1,AKT1
nerve growth factor pathway (ngf)(B)	0.0018	17	3	0.0047	6.80E-03	MAPK8,AKT1,FOS
Legionellosis(K)	0.006	55	5	0.0047	6.82E-03	NFKBIA,NFKB1,SAR1B,TNF,SEC22B
Class I PI3K signaling events mediated by Akt(N)	0.0038	35	4	0.0051	7.20E-03	PRKACA,AKT1,AKT3,CHUK
a6b1 and a6b4 Integrin signaling(N)	0.0038	35	4	0.0051	7.20E-03	RXRA,ITGB1,AKT1,PRKCA
Prion diseases(K)	0.0038	35	4	0.0051	7.20E-03	MAPK1,MAPK3,FYN,PRKACA
CXCR3-mediated signaling events(N)	0.0038	35	4	0.0051	7.20E-03	GNG2,MAPK1,MAPK3,AKT1
S1P1 pathway(N)	0.0019	18	3	0.0055	7.65E-03	MAPK1,MAPK3,RHOA
EPHA2 forward signaling(N)	0.0019	18	3	0.0055	7.65E-03	BCAR1,VAV3,RHOA
Signaling by NOTCH(R)	0.0117	108	7	0.0056	7.77E-03	CREBBP,TP53,EP300,SNW1,HDAC3,HDAC1,UBC
Signaling by Wnt(R)	0.0119	110	7	0.0061	8.62E-03	CTNNB1,PSMD13,PSMD4,PSMD8,PPP2R1A,UBC,PSMB10
Primary immunodeficiency(K)	0.004	37	4	0.0062	8.64E-03	TNFRSF13B,LCK,CD4,PTPRC
mechanism of gene regulation by peroxisome proliferators via ppara(B)	0.004	37	4	0.0062	8.64E-03	RXRA,MAPK1,MAPK3,TNF
Validated targets of C-MYC transcriptional repression(N)	0.0064	59	5	0.0063	8.70E-03	SMAD2,EP300,ITGB1,HDAC3,HDAC1
Metabolism of nitric oxide(R)	0.0021	19	3	0.0063	8.68E-03	CALM1,AKT1,DLG4
tumor suppressor arf inhibits ribosomal biogenesis(B)	0.0021	19	3	0.0063	8.68E-03	MAPK8,TP53,AKT1
hypoxia and p53 in the cardiovascular system(B)	0.0021	19	3	0.0063	8.68E-03	MAPK8,TP53,AKT1
ECM-receptor interaction(K)	0.0092	85	6	0.0068	9.35E-03	COL11A1,COL6A2,ITGB1,COL4A1,COL5A2,COL4A5
EPHB forward signaling(N)	0.0041	38	4	0.0068	9.31E-03	MAPK1,MAPK3,RAP1A,CDC42
Signaling events mediated by HDAC Class II(N)	0.0041	38	4	0.0068	9.31E-03	GNG2,HDAC3,ESR1,NR3C1
Class I PI3K signaling events(N)	0.0041	38	4	0.0068	9.31E-03	FYN,RAP1A,RHOA,LCK
Salmonella infection(K)	0.0093	86	6	0.0072	9.85E-03	MAPK1,MAPK3,MAPK8,NFKB1,FOS,CDC42
fas signaling pathway (cd95)(B)	0.0022	20	3	0.0073	1.00E-02	MAPK1,MAPK8,PTPN11
role of brca1 brca2 and atr in cancer susceptibility(B)	0.0022	20	3	0.0073	1.00E-02	MAPK8,TP53,AKT1
ErbB signaling pathway(K)	0.0094	87	6	0.0076	1.04E-02	MAPK1,MAPK3,MAPK8,AKT1,AKT3,PRKCA
activation of csk by camp-dependent protein kinase inhibits signaling through the t cell receptor(B)	0.0043	40	4	0.0081	1.12E-02	F2,MAPK8,CXCR4,PTPRC
segmentation clock(B)	0.0023	21	3	0.0083	1.15E-02	CTNNB1,MAPK8,AKT1
Salivary secretion(K)	0.0096	89	6	0.0084	1.15E-02	KCNMA1,CAMP,CALM1,PRKACA,FXYD2,PRKCA
Integrin cell surface interactions(R)	0.0096	89	6	0.0084	1.15E-02	BCAR1,ITGB1,RAP1A,AKT1,COL4A1,COL4A5
SLC-mediated transmembrane transport(R)	0.0128	118	7	0.0088	1.21E-02	SLC8A1,CP,SLC2A1,NUPL1,SLC40A1,SLC1A3,SLC12A3
how progesterone initiates the oocyte maturation(B)	0.0024	22	3	0.0094	1.28E-02	MAPK1,MAPK8,PTPN11
Bladder cancer(K)	0.0045	42	4	0.0096	1.30E-02	MAPK1,MAPK3,TP53,MMP2
Stabilization and expansion of the E-cadherin adherens junction(N)	0.0045	42	4	0.0096	1.30E-02	CTNNB1,ACTN1,RHOA,ZYX
Generic Transcription Pathway(R)	0.0424	392	15	0.0102	1.39E-02	RXRA,HNF4A,CREBBP,SMAD2,PPARG,THRA,VDR,RUNX2,SNW1,HDAC3,HDAC1,MEN1,ESR1,UBC,NR3C1
Type I diabetes mellitus(K)	0.0047	43	4	0.0104	1.41E-02	INS,HLA-DQB1,HLA-DMA,TNF
Huntington's disease(K)	0.0199	184	9	0.0106	1.43E-02	CREBBP,PPARG,SLC25A4,TP53,EP300,NRF1,HDAC1,NDUFV1,DLG4
signaling pathway from g-protein families(B)	0.0025	23	3	0.0106	1.43E-02	MAPK8,AKT1,PRKCA
Signaling events mediated by the Hedgehog family(N)	0.0025	23	3	0.0106	1.43E-02	TGFB2,AKT1,BOC
Proteasome(K)	0.0048	44	4	0.0112	1.50E-02	PSMD13,PSMD4,PSMD8,PSMB10
Cell surface interactions at the vascular wall(R)	0.0104	96	6	0.0118	1.59E-02	F2,PTPN11,FYN,ITGB1,LCK,CD2
Hypoxia response via HIF activation(P)	0.0026	24	3	0.0119	1.59E-02	CREBBP,AKT1,AKT3
skeletal muscle hypertrophy is regulated via akt-mtor pathway(B)	0.0026	24	3	0.0119	1.59E-02	MAPK8,EIF4A1,AKT1
mtor signaling pathway(B)	0.0026	24	3	0.0119	1.59E-02	MAPK8,EIF4A1,AKT1
Ephrin B reverse signaling(N)	0.0026	24	3	0.0119	1.59E-02	MAPK8,FYN,LCK
Glutamatergic synapse(K)	0.0136	126	7	0.0123	1.64E-02	GNG2,MAPK1,MAPK3,PRKACA,SLC1A3,DLG4,PRKCA
Amphetamine addiction(K)	0.0076	70	5	0.0125	1.65E-02	CALM1,PRKACA,HDAC1,FOS,PRKCA
Bacterial invasion of epithelial cells(K)	0.0076	70	5	0.0125	1.65E-02	CTNNB1,BCAR1,ITGB1,CDC42,RHOA
Metabolism of carbohydrates(R)	0.0241	223	10	0.0126	1.67E-02	PGAM2,TPI1,CALM1,KERA,SLC2A1,PRKACA,NUPL1,B4GALT2,PPP2R1A,LUM
Calcineurin-regulated NFAT-dependent transcription in lymphocytes(N)	0.005	46	4	0.013	1.72E-02	PPARG,CALM1,FOS,TNF
il-2 receptor beta chain in t cell activation(B)	0.005	46	4	0.013	1.72E-02	MAPK8,PTPN11,AKT1,FOS
PPAR signaling pathway(K)	0.0077	71	5	0.0132	1.73E-02	RXRA,PPARG,FABP4,ACADM,UBC
Inflammation mediated by chemokine and cytokine signaling pathway(P)	0.0077	71	5	0.0132	1.73E-02	NFKBIA,STAT3,AKT1,RHOA,AKT3
fmlp induced chemokine gene expression in hmc-1 cells(B)	0.0027	25	3	0.0133	1.71E-02	MAPK8,AKT1,PRKCA
links between pyk2 and map kinases(B)	0.0027	25	3	0.0133	1.71E-02	MAPK1,MAPK8,PRKCA
Cellular responses to stress(R)	0.0027	25	3	0.0133	1.71E-02	CREBBP,EP300,UBC
ras-independent pathway in nk cell-mediated cytotoxicity(B)	0.0027	25	3	0.0133	1.71E-02	MAPK8,PTPN11,AKT1
Nephrin/Neph1 signaling in the kidney podocyte(N)	0.0027	25	3	0.0133	1.71E-02	MAPK8,FYN,AKT1
Visual phototransduction in rods(R)	0.0027	25	3	0.0133	1.71E-02	MAPK3,CALM1,CNGA1
Regulation of Hypoxia-inducible Factor (HIF) by Oxygen(R)	0.0027	25	3	0.0133	1.71E-02	CREBBP,EP300,UBC
overview of telomerase protein component gene htert transcriptional regulation(B)	0.001	9	2	0.0136	1.75E-02	TP53,TERT
Notch signaling pathway(K)	0.0051	47	4	0.014	1.80E-02	CREBBP,EP300,SNW1,HDAC1
activation of camp-dependent protein kinase pka(B)	0.0028	26	3	0.0147	1.89E-02	F2,MAPK8,CXCR4
Signaling events mediated by HDAC Class III(N)	0.0028	26	3	0.0147	1.89E-02	CREBBP,TP53,EP300
Calcium signaling in the CD4+ TCR pathway(N)	0.0028	26	3	0.0147	1.89E-02	CALM1,PRKACA,FOS
Insulin-mediated glucose transport(N)	0.0029	27	3	0.0163	2.07E-02	INS,CALM1,AKT1
IL3-mediated signaling events(N)	0.0029	27	3	0.0163	2.07E-02	PTPN11,PRKACA,HDAC1
Regulation of DNA replication(R)	0.0081	75	5	0.0163	2.08E-02	PSMD13,PSMD4,PSMD8,UBC,PSMB10
regulation of splicing through sam68(B)	0.0011	10	2	0.0166	2.08E-02	MAPK8,AKT1
rho-selective guanine exchange factor akap13 mediates stress fiber formation(B)	0.0011	10	2	0.0166	2.08E-02	MAPK8,RHOA
regulators of bone mineralization(B)	0.0011	10	2	0.0166	2.08E-02	COL4A1,COL4A5
RAF/MAP kinase cascade(R)	0.0011	10	2	0.0166	2.08E-02	MAPK1,MAPK3
p53 pathway by glucose deprivation(P)	0.0011	10	2	0.0166	2.08E-02	TP53,AKT1
Direct p53 effectors(N)	0.0145	134	7	0.0167	2.08E-02	CREBBP,TP53,TNFRSF10B,PML,MMP2,EP300,VDR
Mitotic G1-G1/S phases(R)	0.0145	134	7	0.0167	2.08E-02	PSMD13,HDAC1,PSMD4,PSMD8,PPP2R1A,UBC,PSMB10
Validated transcriptional targets of TAp63 isoforms(N)	0.0054	50	4	0.0171	2.12E-02	PML,EP300,VDR,CHUK
Lissencephaly gene (LIS1) in neuronal migration and development(N)	0.003	28	3	0.0179	2.20E-02	CALM1,CDC42,RHOA
thrombin signaling and protease-activated receptors(B)	0.003	28	3	0.0179	2.20E-02	F2,RHOA,PRKCA
IL8- and CXCR1-mediated signaling events(N)	0.003	28	3	0.0179	2.20E-02	GNG2,AKT1,PRKCA
Mineral absorption(K)	0.0055	51	4	0.0183	2.24E-02	SLC8A1,SLC40A1,FXYD2,VDR
Wnt signaling pathway(P)	0.0294	272	11	0.0183	2.24E-02	CTNNB1,GNG2,TGFBR1,CREBBP,TP53,EP300,HDAC3,HDAC1,PRKCA,LEF1,TNF
Caspase cascade in apoptosis(N)	0.0056	52	4	0.0194	2.39E-02	TFAP2A,TRAF2,SREBF1,TNF
Beta2 integrin cell surface interactions(N)	0.0031	29	3	0.0196	2.41E-02	F10,PLAUR,TGFBI
vegf hypoxia and angiogenesis(B)	0.0031	29	3	0.0196	2.41E-02	MAPK8,AKT1,PRKCA
effects of calcineurin in keratinocyte differentiation(B)	0.0012	11	2	0.0198	2.40E-02	PRKCA,SP3
activation of pkc through g-protein coupled receptors(B)	0.0012	11	2	0.0198	2.40E-02	F2,PRKCA
regulation of eif2(B)	0.0012	11	2	0.0198	2.40E-02	MAPK8,AKT1
p53 signaling pathway(B)	0.0012	11	2	0.0198	2.40E-02	MAPK8,TP53
il-10 anti-inflammatory signaling pathway(B)	0.0012	11	2	0.0198	2.40E-02	MAPK1,TNF
regulation of transcriptional activity by pml(B)	0.0012	11	2	0.0198	2.40E-02	TP53,PML
Platelet homeostasis(R)	0.0085	79	5	0.0199	2.41E-02	GNG2,PTPN11,KCNMA1,SLC8A1,PPP2R1A
wnt signaling pathway(B)	0.0032	30	3	0.0214	2.56E-02	CTNNB1,MAPK8,AKT1
Nectin adhesion pathway(N)	0.0032	30	3	0.0214	2.56E-02	CTNNB1,RAP1A,CDC42
IGF1 pathway(N)	0.0032	30	3	0.0214	2.56E-02	PTPN11,BCAR1,AKT1
C-MYB transcription factor network(N)	0.0088	81	5	0.0219	2.61E-02	CREBBP,EP300,CSF1R,LEF1,CD4
RAC1 signaling pathway(N)	0.0058	54	4	0.0219	2.60E-02	CTNNB1,MAPK8,BCAR1,STAT3
Oocyte meiosis(K)	0.0121	112	6	0.0232	2.76E-02	MAPK1,MAPK3,INS,CALM1,PRKACA,PPP2R1A
Asthma(K)	0.0034	31	3	0.0233	2.75E-02	HLA-DQB1,HLA-DMA,TNF
DAG and IP3 signaling(R)	0.0034	31	3	0.0233	2.75E-02	CALM1,PRKACA,PRKCA
attenuation of gpcr signaling(B)	0.0013	12	2	0.0233	2.73E-02	MAPK8,PRKCA
akap95 role in mitosis and chromosome dynamics(B)	0.0013	12	2	0.0233	2.73E-02	MAPK8,AKT1
granzyme a mediated apoptosis pathway(B)	0.0013	12	2	0.0233	2.73E-02	NME1,GZMA
insulin signaling pathway(B)	0.0013	12	2	0.0233	2.73E-02	INS,PTPN11
Regulation of mitotic cell cycle(R)	0.009	83	5	0.024	2.80E-02	PSMD13,PSMD4,PSMD8,UBC,PSMB10
Alcoholism(K)	0.0194	179	8	0.0249	2.88E-02	GNG2,MAPK1,MAPK3,HIST1H2BB,CALM1,PRKACA,HDAC3,HDAC1
FAS (CD95) signaling pathway(N)	0.0035	32	3	0.0252	2.89E-02	MAPK8,AKT1,CHUK
rho cell motility signaling pathway(B)	0.0035	32	3	0.0252	2.89E-02	MAPK8,AKT1,RHOA
roles of ? arrestin dependent recruitment of src kinases in gpcr signaling(B)	0.0035	32	3	0.0252	2.89E-02	F2,MAPK8,CXCR4
phospholipids as signalling intermediaries(B)	0.0035	32	3	0.0252	2.89E-02	MAPK8,AKT1,PRKCA
transcription regulation by methyltransferase of carm1(B)	0.0014	13	2	0.027	3.02E-02	RXRA,MAPK8
double stranded rna induced gene expression(B)	0.0014	13	2	0.027	3.02E-02	TP53,CHUK
human cytomegalovirus and map kinase pathways(B)	0.0014	13	2	0.027	3.02E-02	MAPK8,AKT1
il 3 signaling pathway(B)	0.0014	13	2	0.027	3.02E-02	PTPN11,FOS
il12 and stat4 dependent signaling pathway in th1 development(B)	0.0014	13	2	0.027	3.02E-02	MAPK8,AKT1
calcium signaling by hbx of hepatitis b virus(B)	0.0014	13	2	0.027	3.02E-02	MAPK8,FOS
Advanced glycosylation endproduct receptor signaling(R)	0.0014	13	2	0.027	3.02E-02	MAPK1,MAPK3
phosphorylation of mek1 by cdk5/p35 down regulates the map kinase pathway(B)	0.0014	13	2	0.027	3.02E-02	MAPK8,AKT1
FAS signaling pathway(P)	0.0036	33	3	0.0273	3.03E-02	MAPK8,AKT1,AKT3
Alpha4 beta1 integrin signaling events(N)	0.0036	33	3	0.0273	3.03E-02	BCAR1,PRKACA,ITGB1
Calcium signaling pathway(K)	0.0198	183	8	0.0279	3.07E-02	PDGFRA,SLC25A4,SLC8A1,CALM1,PRKACA,CACNA1S,CACNA1G,PRKCA
Alzheimer disease-amyloid secretase pathway(P)	0.0064	59	4	0.0291	3.19E-02	MAPK1,MAPK3,MAPK8,PRKCA
angiotensin ii mediated activation of jnk pathway via pyk2 dependent signaling(B)	0.0037	34	3	0.0294	3.21E-02	MAPK8,FOS,PRKCA
Arf6 trafficking events(N)	0.0037	34	3	0.0294	3.21E-02	CTNNB1,NME1,INS
il 4 signaling pathway(B)	0.0015	14	2	0.031	3.33E-02	MAPK8,AKT1
the 41bb-dependent immune response(B)	0.0015	14	2	0.031	3.33E-02	MAPK8,AKT1
stress induction of hsp regulation(B)	0.0015	14	2	0.031	3.33E-02	HSPB1,TNF
nuclear receptors coordinate the activities of chromatin remodeling complexes and coactivators to facilitate initiation of transcription in carcinoma cells(B)	0.0015	14	2	0.031	3.33E-02	RXRA,NR3C1
melanocyte development and pigmentation pathway(B)	0.0015	14	2	0.031	3.33E-02	MAPK1,MAPK8
Gap junction(K)	0.0096	89	5	0.0311	3.33E-02	MAPK1,MAPK3,PDGFRA,PRKACA,PRKCA
Signaling mediated by p38-alpha and p38-beta(N)	0.0038	35	3	0.0317	3.39E-02	TP53,HSPB1,ESR1
Validated nuclear estrogen receptor alpha network(N)	0.0066	61	4	0.0322	3.43E-02	EP300,HDAC1,CHUK,ESR1
Parkinson disease(P)	0.0066	61	4	0.0322	3.43E-02	MAPK1,MAPK3,FYN,PSMB10
Jak-STAT signaling pathway(K)	0.0168	155	7	0.0332	3.53E-02	CREBBP,PTPN11,STAT1,STAT3,EP300,AKT1,AKT3
Serotonergic synapse(K)	0.0132	122	6	0.0332	3.53E-02	GNG2,MAPK1,MAPK3,PRKACA,CACNA1S,PRKCA
Cytosolic DNA-sensing pathway(K)	0.0067	62	4	0.0339	3.59E-02	NFKBIA,NFKB1,CHUK,IRF7
chrebp regulation by carbohydrates and camp(B)	0.0039	36	3	0.034	3.59E-02	F2,MAPK8,CXCR4
ucalpain and friends in cell spread(B)	0.0016	15	2	0.0351	3.67E-02	ITGB1,RHOA
Platelet Adhesion to exposed collagen(R)	0.0016	15	2	0.0351	3.67E-02	FYN,ITGB1
Interferon-gamma signaling pathway(P)	0.0016	15	2	0.0351	3.67E-02	PTPN11,STAT1
Validated transcriptional targets of AP1 family members Fra1 and Fra2(N)	0.004	37	3	0.0364	3.79E-02	PLAUR,MMP2,EP300
nfat and hypertrophy of the heart (B)	0.004	37	3	0.0364	3.79E-02	MAPK8,AKT1,TNF
Signaling by Rho GTPases(R)	0.0135	125	6	0.0367	3.81E-02	ARHGEF7,PLEKHG2,VAV3,RHOU,CDC42,RHOA
actions of nitric oxide in the heart(B)	0.0041	38	3	0.0389	4.01E-02	CHRNA1,MAPK8,AKT1
Allograft rejection(K)	0.0041	38	3	0.0389	4.01E-02	HLA-DQB1,HLA-DMA,TNF
Rap1 signalling(R)	0.0017	16	2	0.0394	4.04E-02	PRKACA,RAP1A
role of pi3k subunit p85 in regulation of actin organization and cell migration(B)	0.0017	16	2	0.0394	4.04E-02	CDC42,RHOA
control of gene expression by vitamin d receptor(B)	0.0017	16	2	0.0394	4.04E-02	RXRA,SNW1
Cell-Cell communication(R)	0.0139	128	6	0.0404	4.12E-02	CTNNB1,MAPK8,PTPN11,FYN,ACTN1,ITGB1
Synthesis of DNA(R)	0.0104	96	5	0.0408	4.16E-02	PSMD13,PSMD4,PSMD8,UBC,PSMB10
E2F transcription factor network(N)	0.0073	67	4	0.043	4.38E-02	CREBBP,ATM,EP300,HDAC1
control of skeletal myogenesis by hdac and calcium/calmodulin-dependent kinase (camk)(B)	0.0018	17	2	0.044	4.45E-02	MAPK8,AKT1
Beta5 beta6 beta7 and beta8 integrin cell surface interactions(N)	0.0018	17	2	0.044	4.45E-02	PLAUR,TGFBR1
tnfr1 signaling pathway(B)	0.0018	17	2	0.044	4.45E-02	MAPK8,TNF
Oxidative stress response(P)	0.0043	40	3	0.0441	4.47E-02	MAPK8,DUSP14,STAT1
p53 signaling pathway(K)	0.0074	68	4	0.0449	4.54E-02	ATM,TP53,TNFRSF10B,MDM4
Cytosolic sensors of pathogen-associated DNA (R)	0.0044	41	3	0.0468	4.73E-02	NFKBIA,NFKB1,CHUK
Graft-versus-host disease(K)	0.0044	41	3	0.0468	4.73E-02	HLA-DQB1,HLA-DMA,TNF
Cell adhesion molecules (CAMs)(K)	0.0144	133	6	0.0471	4.74E-02	HLA-DQB1,ITGB1,HLA-DMA,CD2,CD4,PTPRC
VEGF signaling pathway(P)	0.0019	18	2	0.0487	4.88E-02	MAPK1,AKT1
phosphoinositides and their downstream targets(B)	0.0019	18	2	0.0487	4.88E-02	MAPK8,AKT1
gata3 participate in activating the th2 cytokine genes expression(B)	0.0019	18	2	0.0487	4.88E-02	MAPK8,AKT1
Pancreatic secretion(K)	0.0109	101	5	0.0488	4.88E-02	KCNMA1,FXYD2,RAP1A,RHOA,PRKCA
Long-term depression(K)	0.0076	70	4	0.049	4.88E-02	MAPK1,MAPK3,PRKCA,PPP2R1A
LKB1 signaling events(N)	0.0047	43	3	0.0526	5.25E-02	TP53,PRKACA,ESR1
Systemic lupus erythematosus(K)	0.0148	137	6	0.0529	5.27E-02	HLA-DQB1,HIST1H2BB,ACTN1,HLA-DMA,TNF,C1S
cyclins and cell cycle regulation(B)	0.0021	19	2	0.0536	5.31E-02	MAPK8,PTPN11
sprouty regulation of tyrosine kinase signals(B)	0.0021	19	2	0.0536	5.31E-02	MAPK8,PTPRC
cystic fibrosis transmembrane conductance regulator (cftr) and beta 2 adrenergic receptor (b2ar) pathway(B)	0.0021	19	2	0.0536	5.31E-02	F2,MAPK8
Carbohydrate digestion and absorption(K)	0.0048	44	3	0.0555	5.47E-02	FXYD2,AKT1,AKT3
Valine, leucine and isoleucine degradation(K)	0.0048	44	3	0.0555	5.47E-02	HADHA,HADHB,ACADM
ion channels and their functional role in vascular endothelium(B)	0.0048	44	3	0.0555	5.47E-02	F2,AKT1,CXCR4
Fatty acid metabolism(K)	0.0048	44	3	0.0555	5.47E-02	HADHA,HADHB,ACADM
lissencephaly gene (lis1) in neuronal migration and development(B)	0.0022	20	2	0.0586	5.79E-02	MAPK8,AKT1
regulation of bad phosphorylation(B)	0.0022	20	2	0.0586	5.79E-02	MAPK8,AKT1
Insulin Pathway(N)	0.0049	45	3	0.0586	5.78E-02	INS,PTPN11,AKT1
Influenza Infection(R)	0.0153	141	6	0.0591	5.81E-02	RPL35,RPL26,TGFB1,NUPL1,RPL10A,IPO5
Heterotrimeric G-protein signaling pathway-Gq alpha and Go alpha mediated pathway(P)	0.0117	108	5	0.0614	6.04E-02	GNG2,DNAJC27,RAP1A,RHOA,PRKCA
Aquaporin-mediated transport(R)	0.005	46	3	0.0617	6.07E-02	AQP1,GNG2,PRKACA
Antigen processing and presentation(K)	0.0082	76	4	0.0624	6.14E-02	HLA-DQB1,HLA-DMA,TNF,CD4
induction of apoptosis through dr3 and dr4/5 death receptors(B)	0.0023	21	2	0.0638	6.26E-02	MAPK8,AKT1
PDGFR-alpha signaling pathway(N)	0.0023	21	2	0.0638	6.26E-02	PDGFRA,FOS
Cardiac muscle contraction(K)	0.0083	77	4	0.0648	6.34E-02	SLC8A1,FXYD2,CACNA1S,TPM1
Transmission across Chemical Synapses(R)	0.0197	182	7	0.0669	6.54E-02	GNG2,CHRNA1,MAPK1,CALM1,SLC1A3,DLG4,PRKCA
stathmin and breast cancer resistance to antimicrotubule agents(B)	0.0024	22	2	0.0692	6.75E-02	MAPK8,AKT1
Heterotrimeric G-protein signaling pathway-Gi alpha and Gs alpha mediated pathway(P)	0.0159	147	6	0.0692	6.74E-02	GNG2,CREBBP,CALM1,PRKACA,EP300,RAP1A
S Phase(R)	0.0121	112	5	0.0693	6.74E-02	PSMD13,PSMD4,PSMD8,UBC,PSMB10
Amyloids(R)	0.0053	49	3	0.0716	6.92E-02	INS,HIST1H2BB,TGFBI
Fatty acid elongation(K)	0.0025	23	2	0.0747	7.14E-02	HADHA,HADHB
role of mef2d in t-cell apoptosis(B)	0.0025	23	2	0.0747	7.14E-02	PTPN11,PRKCA
Proximal tubule bicarbonate reclamation(K)	0.0025	23	2	0.0747	7.14E-02	AQP1,FXYD2
alk in cardiac myocytes(B)	0.0025	23	2	0.0747	7.14E-02	MAPK8,TGFB1
Cocaine addiction(K)	0.0054	50	3	0.0751	7.17E-02	NFKB1,PRKACA,DLG4
Malaria(K)	0.0055	51	3	0.0786	7.50E-02	TGFB1,TGFB2,TNF
Dorso-ventral axis formation(K)	0.0026	24	2	0.0803	7.62E-02	MAPK1,MAPK3
Alpha9 beta1 integrin signaling events(N)	0.0026	24	2	0.0803	7.62E-02	BCAR1,ITGB1
role of erk5 in neuronal survival pathway(B)	0.0026	24	2	0.0803	7.62E-02	MAPK8,AKT1
Mitochondrial Protein Import(R)	0.0056	52	3	0.0822	7.77E-02	COX17,SLC25A4,BCS1L
Amyotrophic lateral sclerosis (ALS)(K)	0.0057	53	3	0.0858	8.05E-02	TP53,CAT,TNF
Endogenous TLR signaling(N)	0.0027	25	2	0.0861	8.03E-02	RHOA,CHUK
mcalpain and friends in cell motility(B)	0.0027	25	2	0.0861	8.03E-02	MAPK8,ITGB1
Maturity onset diabetes of the young(K)	0.0027	25	2	0.0861	8.03E-02	HNF4A,INS
C-MYC pathway(N)	0.0027	25	2	0.0861	8.03E-02	RUVBL1,PML
Potassium Channels(R)	0.0094	87	4	0.0915	8.48E-02	GNG2,KCNAB1,KCNMA1,KCND3
?-arrestins in gpcr desensitization(B)	0.0028	26	2	0.092	8.48E-02	F2,CXCR4
PI3 kinase pathway(P)	0.0028	26	2	0.092	8.48E-02	AKT1,AKT3
5HT2 type receptor mediated signaling pathway(P)	0.0028	26	2	0.092	8.48E-02	GNG2,CACNA1S
Basal cell carcinoma(K)	0.006	55	3	0.0933	8.57E-02	CTNNB1,TP53,LEF1
Interleukin signaling pathway(P)	0.006	55	3	0.0933	8.57E-02	AKT1,FOS,CHUK
Staphylococcus aureus infection(K)	0.0061	56	3	0.0972	8.89E-02	HLA-DQB1,HLA-DMA,C1S
Hematopoietic cell lineage(K)	0.0096	89	4	0.0973	8.85E-02	CSF1R,TNF,CD2,CD4
GABAergic synapse(K)	0.0096	89	4	0.0973	8.85E-02	GNG2,PRKACA,CACNA1S,PRKCA
Beta1 adrenergic receptor signaling pathway(P)	0.0029	27	2	0.0979	8.87E-02	GNG2,CACNA1S
Post-translational protein modification(R)	0.022	203	7	0.1036	9.36E-02	F10,F7,PLAUR,F2,HIST1H2BB,SAR1B,B4GALT2
IL2 signaling events mediated by STAT5(N)	0.003	28	2	0.1041	9.38E-02	PTPN11,LCK
Morphine addiction(K)	0.01	92	4	0.1065	9.56E-02	GNG2,PDE4B,PRKACA,PRKCA
beta-Alanine metabolism(K)	0.0031	29	2	0.1103	9.84E-02	HADHA,ACADM
Phototransduction(K)	0.0031	29	2	0.1103	9.84E-02	CALM1,CNGA1
BARD1 signaling events(N)	0.0031	29	2	0.1103	9.84E-02	ATM,TP53
Alzheimer's disease(K)	0.0182	168	6	0.1119	9.95E-02	MAPK1,MAPK3,CALM1,CACNA1S,NDUFV1,TNF
Coregulation of Androgen receptor activity(N)	0.0065	60	3	0.1132	1.00E-01	CTNNB1,VAV3,AKT1
the information processing pathway at the ifn beta enhancer(B)	0.0032	30	2	0.1166	1.02E-01	NR3C1,IRF7
Alpha-synuclein signaling(N)	0.0032	30	2	0.1166	1.02E-01	FYN,LCK
role of erbb2 in signal transduction and oncology(B)	0.0032	30	2	0.1166	1.02E-01	MAPK8,AKT1
Class I MHC mediated antigen processing & presentation(R)	0.0273	252	8	0.1211	1.06E-01	PSMD13,SAR1B,PSMD4,PSMD8,UBE2H,UBC,KLHL13,PSMB10
Propanoate metabolism(K)	0.0035	32	2	0.1294	1.12E-01	HADHA,ACADM
Mitotic M-M/G1 phases(R)	0.024	222	7	0.1446	1.23E-01	HIST1H2BB,PSMD13,PSMD4,PSMD8,PPP2R1A,UBC,PSMB10
Internalization of ErbB1(N)	0.0038	35	2	0.1493	1.28E-01	ARHGEF7,CDC42
Translation(R)	0.0156	144	5	0.1516	1.30E-01	EIF4A1,RPL35,RPL26,EIF2B1,RPL10A
Nonsense-Mediated Decay(R)	0.0115	106	4	0.1537	1.31E-01	RPL35,RPL26,RPL10A,PPP2R1A
African trypanosomiasis(K)	0.0039	36	2	0.156	1.33E-01	PRKCA,TNF
SNARE interactions in vesicular transport(K)	0.0039	36	2	0.156	1.33E-01	BET1,SEC22B
Iron uptake and transport(R)	0.0039	36	2	0.156	1.33E-01	CP,SLC40A1
Viral myocarditis(K)	0.0077	71	3	0.1618	1.40E-01	HLA-DQB1,FYN,HLA-DMA
rac1 cell motility signaling pathway(B)	0.004	37	2	0.1628	1.41E-01	MAPK8,AKT1
Signaling by Insulin receptor(R)	0.0118	109	4	0.1648	1.43E-01	MAPK1,MAPK3,INS,PTPN11
Regulation of RAC1 activity(N)	0.0041	38	2	0.1697	1.48E-01	ARHGEF7,VAV3
Alzheimer disease-presenilin pathway(P)	0.012	111	4	0.1723	1.50E-01	CTNNB1,MMP14,MMP2,LEF1
Gastric acid secretion(K)	0.008	74	3	0.176	1.54E-01	CALM1,PRKACA,PRKCA
Metabolism of amino acids and derivatives(R)	0.0164	152	5	0.1767	1.55E-01	MAT1A,PSMD13,PSMD4,PSMD8,PSMB10
il22 soluble receptor signaling pathway(B)	0.0011	10	1	0.1771	1.54E-01	STAT1
lck and fyn tyrosine kinases in initiation of tcr activation(B)	0.0011	10	1	0.1771	1.54E-01	PTPN11
Vitamin D metabolism and pathway(P)	0.0011	10	1	0.1771	1.54E-01	VDR
g-secretase mediated erbb4 signaling pathway(B)	0.0011	10	1	0.1771	1.54E-01	PRKCA
p73 transcription factor network(N)	0.0081	75	3	0.1809	1.58E-01	WWOX,PML,EP300
Aurora B signaling(N)	0.0043	40	2	0.1836	1.60E-01	RHOA,KLHL13
Tryptophan metabolism(K)	0.0043	40	2	0.1836	1.60E-01	HADHA,CAT
BMP receptor signaling(N)	0.0044	41	2	0.1905	1.68E-01	MAPK1,BMPR2
HIV Life Cycle(R)	0.0126	116	4	0.1915	1.69E-01	NUPL1,CXCR4,UBC,CD4
ALK2 signaling events(N)	0.0012	11	1	0.193	1.69E-01	BMPR2
g-protein signaling through tubby proteins(B)	0.0012	11	1	0.193	1.69E-01	F2
Metabotropic glutamate receptor group II pathway(P)	0.0012	11	1	0.193	1.69E-01	PRKACA
cxcr4 signaling pathway(B)	0.0012	11	1	0.193	1.69E-01	CXCR4
how does salmonella hijack a cell(B)	0.0012	11	1	0.193	1.69E-01	CDC42
phospholipase c-epsilon pathway(B)	0.0013	12	1	0.2086	1.83E-01	MAPK8
il 6 signaling pathway(B)	0.0013	12	1	0.2086	1.83E-01	PTPN11
carm1 and regulation of the estrogen receptor(B)	0.0013	12	1	0.2086	1.83E-01	NR3C1
role of ran in mitotic spindle regulation(B)	0.0013	12	1	0.2086	1.83E-01	MAPK8
Diabetes pathways(R)	0.0131	121	4	0.2114	1.86E-01	RAB27A,F2,INS,MMP2
PLK1 signaling events(N)	0.0048	44	2	0.2117	1.86E-01	RHOA,PPP2R1A
Gastrin-CREB signalling pathway via PKC and MAPK(R)	0.0223	206	6	0.2151	1.89E-01	GNG2,MAPK1,F2,MAPK3,RHOA,PRKCA
Validated transcriptional targets of deltaNp63 isoforms(N)	0.0049	45	2	0.2188	1.92E-01	ATM,VDR
Histamine H2 receptor mediated signaling pathway(P)	0.0014	13	1	0.2238	1.94E-01	GNG2
Thyrotropin-releasing hormone receptor signaling pathway(P)	0.0014	13	1	0.2238	1.94E-01	GNG2
Histamine H1 receptor mediated signaling pathway(P)	0.0014	13	1	0.2238	1.94E-01	GNG2
fibrinolysis pathway(B)	0.0014	13	1	0.2238	1.94E-01	F2
multiple antiapoptotic pathways from igf-1r signaling lead to bad phosphorylation(B)	0.0014	13	1	0.2238	1.94E-01	AKT1
estrogen responsive protein efp controls cell cycle and breast tumors growth(B)	0.0014	13	1	0.2238	1.94E-01	TP53
epo signaling pathway(B)	0.0014	13	1	0.2238	1.94E-01	PTPN11
Regulation of RhoA activity(N)	0.005	46	2	0.226	1.96E-01	VAV3,RHOA
Nucleotide-binding domain, leucine rich repeat containing receptor (NLR) signaling pathways(R)	0.0051	47	2	0.2331	2.02E-01	TRAF6,CHUK
JNK signaling in the CD4+ TCR pathway(N)	0.0015	14	1	0.2388	2.06E-01	MAPK8
IL5-mediated signaling events(N)	0.0015	14	1	0.2388	2.06E-01	PTPN11
eukaryotic protein translation(B)	0.0015	14	1	0.2388	2.06E-01	EIF4A1
Mitotic G2-G2/M phases(R)	0.0094	87	3	0.241	2.07E-01	PRKACA,CDK5RAP2,PPP2R1A
Muscle contraction(R)	0.0053	49	2	0.2474	2.13E-01	CALM1,TPM1
Sumoylation by RanBP2 regulates transcriptional repression(N)	0.0016	15	1	0.2535	2.17E-01	HDAC1
Prolactin receptor signaling(R)	0.0016	15	1	0.2535	2.17E-01	PTPN11
Glycosaminoglycan biosynthesis - keratan sulfate(K)	0.0016	15	1	0.2535	2.17E-01	B4GALT2
Ribosome(K)	0.0098	91	3	0.2617	2.24E-01	RPL35,RPL26,RPL10A
y branching of actin filaments(B)	0.0017	16	1	0.268	2.29E-01	CDC42
LPA4-mediated signaling events(N)	0.0017	16	1	0.268	2.29E-01	PRKACA
Defensins(R)	0.0017	16	1	0.268	2.29E-01	CD4
chromatin remodeling by hswi/snf atp-dependent complexes(B)	0.0017	16	1	0.268	2.29E-01	NR3C1
Notch signaling pathway(N)	0.0056	52	2	0.269	2.29E-01	EP300,HDAC1
Autoimmune thyroid disease(K)	0.0057	53	2	0.2762	2.36E-01	HLA-DQB1,HLA-DMA
Ubiquitin mediated proteolysis(K)	0.0148	137	4	0.2784	2.37E-01	PML,TRAF6,UBE2H,KLHL13
Cholesterol biosynthesis(R)	0.0018	17	1	0.2821	2.39E-01	SC5DL
Syndecan-3-mediated signaling events(N)	0.0018	17	1	0.2821	2.39E-01	FYN
Vibrio cholerae infection(K)	0.0058	54	2	0.2834	2.40E-01	PRKACA,PRKCA
Steroid biosynthesis(K)	0.0019	18	1	0.296	2.50E-01	SC5DL
downregulated of mta-3 in er-negative breast tumors(B)	0.0019	18	1	0.296	2.50E-01	HSPB1
Degradation of beta catenin(N)	0.0019	18	1	0.296	2.50E-01	CTNNB1
internal ribosome entry pathway(B)	0.0019	18	1	0.296	2.50E-01	EIF4A1
cdk regulation of dna replication(B)	0.0019	18	1	0.296	2.50E-01	MAPK8
mets affect on macrophage differentiation(B)	0.0019	18	1	0.296	2.50E-01	FOS
Membrane Trafficking(R)	0.0154	142	4	0.3001	2.53E-01	CALM1,SAR1B,AKT1,UBC
Phospholipid metabolism(R)	0.0203	188	5	0.3048	2.58E-01	HADHA,HADHB,CALM1,PRKACA,PRKCA
Metabolism of nucleotides(R)	0.0062	57	2	0.3049	2.57E-01	NME1,CAT
Signaling by NODAL(R)	0.0021	19	1	0.3096	2.61E-01	SMAD2
Hypoxic and oxygen homeostasis regulation of HIF-1-alpha(N)	0.0021	19	1	0.3096	2.61E-01	TP53
5HT1 type receptor mediated signaling pathway(P)	0.0021	19	1	0.3096	2.61E-01	GNG2
the co-stimulatory signal during t-cell activation(B)	0.0021	19	1	0.3096	2.61E-01	PTPN11
Arf1 pathway(N)	0.0022	20	1	0.3229	2.74E-01	CD4
Canonical Wnt signaling pathway(N)	0.0022	20	1	0.3229	2.74E-01	CTNNB1
MHC class II antigen presentation(R)	0.0111	103	3	0.325	2.77E-01	HLA-DQB1,SAR1B,HLA-DMA
Chromosome Maintenance(R)	0.0114	105	3	0.3356	2.88E-01	RUVBL1,HIST1H2BB,TERT
caspase cascade in apoptosis(B)	0.0023	21	1	0.336	2.85E-01	SREBF1
Beta3 adrenergic receptor signaling pathway(P)	0.0023	21	1	0.336	2.85E-01	GNG2
Biosynthesis of unsaturated fatty acids(K)	0.0023	21	1	0.336	2.85E-01	HADHA
ctcf: first multivalent nuclear factor(B)	0.0023	21	1	0.336	2.85E-01	TGFB1
p38 signaling mediated by MAPKAP kinases(N)	0.0023	21	1	0.336	2.85E-01	HSPB1
Beta2 adrenergic receptor signaling pathway(P)	0.0023	21	1	0.336	2.85E-01	GNG2
Oxytocin receptor mediated signaling pathway(P)	0.0023	21	1	0.336	2.85E-01	GNG2
pkc-catalyzed phosphorylation of inhibitory phosphoprotein of myosin phosphatase(B)	0.0023	21	1	0.336	2.85E-01	PRKCA
Mucopolysaccharidoses(R)	0.0115	106	3	0.3409	2.89E-01	KERA,B4GALT2,LUM
DNA Repair(R)	0.0116	107	3	0.3462	2.95E-01	ATM,XPA,UBC
Phagosome(K)	0.0166	153	4	0.3483	2.97E-01	HLA-DQB1,ITGB1,HLA-DMA,SEC22B
regulation of ck1/cdk5 by type 1 glutamate receptors(B)	0.0024	22	1	0.3489	2.97E-01	MAPK8
Glycolysis / Gluconeogenesis(K)	0.007	65	2	0.3615	3.09E-01	PGAM2,TPI1
Signaling by BMP(R)	0.0025	23	1	0.3615	3.07E-01	BMPR2
5HT4 type receptor mediated signaling pathway(P)	0.0025	23	1	0.3615	3.07E-01	GNG2
Visual signal transduction: Rods(N)	0.0025	23	1	0.3615	3.07E-01	CNGA1
Glyoxylate and dicarboxylate metabolism(K)	0.0026	24	1	0.3738	3.19E-01	CAT
Cortocotropin releasing factor receptor signaling pathway(P)	0.0027	25	1	0.3859	3.30E-01	GNG2
Apoptosis signaling pathway(P)	0.0028	26	1	0.3978	3.40E-01	PRKCA
Glycosphingolipid biosynthesis - lacto and neolacto series(K)	0.0028	26	1	0.3978	3.40E-01	B4GALT2
Metabolism of vitamins and cofactors(R)	0.0028	26	1	0.3978	3.40E-01	SLC2A1
Galactose metabolism(K)	0.0031	29	1	0.4321	3.70E-01	B4GALT2
Butanoate metabolism(K)	0.0031	29	1	0.4321	3.70E-01	HADHA
Neuroactive ligand-receptor interaction(K)	0.0295	273	6	0.4404	3.76E-01	CHRNA1,F2,GZMA,THRA,ADCYAP1R1,NR3C1
Peroxisome(K)	0.0084	78	2	0.4494	3.83E-01	PEX14,CAT
Spliceosome(K)	0.0137	127	3	0.4503	3.83E-01	CRNKL1,SNW1,TRA2A
Phosphatidylinositol signaling system(K)	0.0088	81	2	0.4687	3.95E-01	CALM1,PRKCA
Fcgamma receptor (FCGR) dependent phagocytosis(R)	0.0253	234	5	0.4802	4.01E-01	MAPK1,MAPK3,FYN,VAV3,CDC42
Regulation of autophagy(K)	0.0037	34	1	0.4849	4.02E-01	INS
Latent infection of Homo sapiens with Mycobacterium tuberculosis(R)	0.0037	34	1	0.4849	4.02E-01	CAMP
ATM pathway(N)	0.0037	34	1	0.4849	4.02E-01	ATM
Meiosis(R)	0.0092	85	2	0.4938	4.06E-01	ATM,HIST1H2BB
Cysteine and methionine metabolism(K)	0.0038	35	1	0.4949	4.06E-01	MAT1A
Trk receptor signaling mediated by PI3K and PLC-gamma(N)	0.0039	36	1	0.5047	4.12E-01	AKT1
Fructose and mannose metabolism(K)	0.0039	36	1	0.5047	4.12E-01	TPI1
ATR signaling pathway(N)	0.004	37	1	0.5143	4.17E-01	PPP2R1A
Glycine, serine and threonine metabolism(K)	0.004	37	1	0.5143	4.17E-01	PGAM2
Epigenetic pathways(R)	0.0102	94	2	0.5476	4.44E-01	HIST1H2BB,HDAC1
RNA Polymerase I, RNA Polymerase III, and Mitochondrial Transcription(R)	0.0103	95	2	0.5533	4.47E-01	MAPK3,HIST1H2BB
Porphyrin and chlorophyll metabolism(K)	0.0047	43	1	0.5681	4.58E-01	CP
ABC transporters(K)	0.0048	44	1	0.5765	4.63E-01	ABCA1
Vasopressin-regulated water reabsorption(K)	0.0048	44	1	0.5765	4.63E-01	PRKACA
Fanconi anemia pathway(N)	0.0049	45	1	0.5847	4.68E-01	ATM
RNA transport(K)	0.017	157	3	0.5917	4.72E-01	EIF4A1,EIF2B1,NUPL1
Other types of O-glycan biosynthesis(K)	0.005	46	1	0.5927	4.70E-01	B4GALT2
Fat digestion and absorption(K)	0.005	46	1	0.5927	4.70E-01	ABCA1
Nucleotide excision repair(K)	0.005	46	1	0.5927	4.70E-01	XPA
GPCR downstream signaling(R)	0.0928	858	16	0.61	4.81E-01	GNG2,F2,ARHGEF7,OPN1LW,CCR1,PLEKHG2,PDE4B,ADCYAP1R1,VAV3,CXCR2,AKT1,CDC42,CXCR4,RHOA,AKT3,PRKCA
Transcriptional Regulation of Pluripotent Stem Cells(R)	0.0053	49	1	0.6159	4.81E-01	STAT3
N-Glycan biosynthesis(K)	0.0053	49	1	0.6159	4.81E-01	B4GALT2
Deadenylation-dependent mRNA decay(R)	0.0053	49	1	0.6159	4.81E-01	EIF4A1
Metabolism of non-coding RNA(R)	0.0053	49	1	0.6159	4.81E-01	NUPL1
Lysine degradation(K)	0.0053	49	1	0.6159	4.81E-01	HADHA
Protein processing in endoplasmic reticulum(K)	0.018	166	3	0.6293	4.88E-01	MAPK8,SAR1B,TRAF2
Taste transduction(K)	0.0056	52	1	0.6379	4.93E-01	PRKACA
Hedgehog signaling pathway(K)	0.0061	56	1	0.6652	5.07E-01	PRKACA
Ion channel transport(R)	0.0061	56	1	0.6652	5.07E-01	FXYD2
GPCR ligand binding(R)	0.0446	412	7	0.6953	5.23E-01	GNG2,F2,OPN1LW,CCR1,ADCYAP1R1,CXCR2,CXCR4
Inositol phosphate metabolism(K)	0.0066	61	1	0.6964	5.23E-01	TPI1
IL4-mediated signaling events(N)	0.0068	63	1	0.7081	5.28E-01	AKT1
Parkinson's disease(K)	0.0142	131	2	0.7253	5.36E-01	SLC25A4,NDUFV1
Oxidative phosphorylation(K)	0.0144	133	2	0.733	5.38E-01	COX17,NDUFV1
Biological oxidations(R)	0.0094	87	1	0.8178	5.69E-01	MAT1A
mRNA surveillance pathway(K)	0.0097	90	1	0.8282	5.72E-01	PPP2R1A
Purine metabolism(K)	0.0181	167	2	0.8381	5.74E-01	NME1,PDE4B
Cadherin signaling pathway(P)	0.0108	100	1	0.8589	5.79E-01	CTNNB1
Pyrimidine metabolism(K)	0.011	102	1	0.8644	5.80E-01	NME1
The citric acid (TCA) cycle and respiratory electron transport(R)	0.0139	128	1	0.9188	5.92E-01	NDUFV1
Processing of Capped Intron-Containing Pre-mRNA(R)	0.0149	138	1	0.9333	5.94E-01	NUPL1
Complement cascade(R)	0.0203	188	1	0.9753	5.99E-01	C1S
Immunoregulatory interactions between a Lymphoid and a non-Lymphoid cell(R)	0.0256	237	1	0.9907	5.99E-01	ITGB1
Metabolic pathways(K)	0.126	1164	12	0.9966	5.99E-01	PGAM2,MAT1A,NME1,HADHA,HADHB,TPI1,COX17,B4GALT2,NDUFV1,CAT,ACADM,SC5DL
Olfactory transduction(K)	0.0434	401	2	0.9969	5.98E-01	CALM1,PRKACA
