# Supplementary material for: Network-based analysis of comorbidities risk during an infection: SARS and HIV case studies
Source: BMC Bioinformatics. 2014 Oct 24;15(1):333. doi: 10.1186/1471-2105-15-333 (PMC4363349; doi:10.1186/1471-2105-15-333)
Supplement: Supplementary file 6 — Additional file 6: Table S6. Pathways related to the 186 genes that are highly over and under expressed for the HIV infection. (CSV 62 KB) [file 12859_2013_6782_MOESM6_ESM.csv]

Patways	RatioOfProteinInGeneSet	NumberOfProteinInGeneSet	ProteinFromNetwork	P-value	FDR	Involved genes
Pathways in cancer(K)	0.0352	325	34	0.0001	<1.00e-03	CTNNB1,JUP,JUN,MAPK8,LAMC1,ITGA2B,NFKBIA,RAC2,RAC1,SMAD4,SMAD3,ETS1,PPARG,SPI1,NFKB1,MYC,TP53,BIRC5,BIRC3,STAT1,STAT3,PTCH1,MMP9,TGFB1,EP300,TRAF2,TRAF5,EPAS1,HDAC1,ITGA6,FASLG,CYCS,LEF1,MSH2
Regulation of nuclear SMAD2/3 signaling(N)	0.0083	77	16	0.0001	<5.00e-04	JUN,LAMC1,SMAD4,SMAD3,MYC,FOXO3,EP300,COL1A2,VDR,HDAC1,ESR1,NCOA2,NR3C1,HSPA8,CEBPB,SP3
Colorectal cancer(K)	0.0067	62	14	0.0001	<3.33e-04	CTNNB1,JUN,MAPK8,RAC2,RAC1,SMAD4,SMAD3,MYC,TP53,BIRC5,TGFB1,CYCS,LEF1,MSH2
Validated nuclear estrogen receptor alpha network(N)	0.0066	61	13	0.0001	<2.50e-04	KLRC3,JUN,SMAD4,PCNA,HSF2,MYC,C3,EP300,BRCA1,HDAC1,ESR1,NCOA2,CEBPB
HIV-1 Nef: Negative effector of Fas and TNF-alpha(N)	0.0036	33	10	0.0001	<2.00e-04	MAPK8,NFKBIA,NFKB1,RIPK1,BIRC3,TRAF2,TRADD,FASLG,CYCS,CD247
Chemokine signaling pathway(K)	0.0205	189	21	0.0001	<1.67e-04	GNG2,CCR7,GNAI1,NFKBIA,RAC2,RAC1,NFKB1,LYN,CXCL1,CXCL2,GNG12,STAT1,STAT3,FOXO3,PRKACB,ARRB1,SRC,ITK,CXCR1,CXCR5,JAK2
AP-1 transcription factor network(N)	0.0075	69	13	0.0001	<1.43e-04	CTNNB1,JUN,ETS1,MYC,TP53,MMP9,TGFB1,EP300,COL1A2,MAFG,EGR1,ESR1,NR3C1
Glucocorticoid receptor regulatory network(N)	0.0083	77	13	0.0001	<1.25e-04	JUN,MAPK8,SPI1,NFKB1,TP53,STAT1,PRKACB,EP300,HDAC1,EGR1,NCOA2,FKBP5,NR3C1
CXCR4-mediated signaling events(N)	0.0085	79	13	0.0001	<1.11e-04	GNG2,GNAI1,RAC1,PTPN11,LYN,STAT1,STAT3,MMP9,SRC,CD247,CD4,PTPRC,JAK2
Cell cycle(K)	0.0134	124	16	0.0001	<1.00e-04	SMAD4,SMAD3,CDC20,ATM,PCNA,MYC,TP53,GADD45A,BUB3,TGFB1,RAD21,EP300,HDAC1,SMC1A,E2F4,CDC14A
C-MYB transcription factor network(N)	0.0088	81	13	0.0001	<9.09e-05	ETS1,SPI1,MYC,ELANE,BIRC3,GATA1,EP300,COL1A2,PPID,LEF1,CD4,HSPA8,CEBPB
Transcriptional misregulation in cancer(K)	0.0194	179	19	0.0001	<8.33e-05	JUP,CCR7,IL1R2,ATM,CCNT2,PPARG,SPI1,NFKB1,MYC,ELANE,TP53,BCL6,BIRC3,MMP9,HDAC1,IL2RB,CEBPB,CEBPE,MPO
Validated targets of C-MYC transcriptional repression(N)	0.0064	59	11	0.0001	<7.69e-05	SMAD4,SMAD3,SPI1,MYC,GADD45A,FOXO3,EP300,COL1A2,BRCA1,HDAC1,ITGA6
Regulation of Telomerase(N)	0.0074	68	11	0.0001	<7.14e-05	JUN,TNKS,SMAD3,ATM,NFKB1,MYC,TGFB1,HDAC1,ESR1,TERF1,SP3
HTLV-I infection(K)	0.0285	263	22	0.0001	<6.67e-05	CTNNB1,JUN,MAPK8,IL1R2,NFKBIA,SMAD4,SMAD3,CDC20,ATM,ETS1,PCNA,NRP1,SPI1,NFKB1,MYC,TP53,BUB3,TGFB1,PRKACB,EP300,EGR1,IL2RB
Apoptosis(K)	0.0094	87	12	0.0001	1.25E-04	NFKBIA,ATM,NFKB1,TP53,RIPK1,BIRC3,PRKACB,DFFB,TRAF2,TRADD,FASLG,CYCS
IL12-mediated signaling events(N)	0.0065	60	10	0.0001	1.18E-04	NFKB1,HLX,STAT4,STAT1,STAT3,FASLG,CD247,CD4,IL2RB,JAK2
IL23-mediated signaling events(N)	0.0039	36	8	0.0001	1.11E-04	NFKBIA,NFKB1,CXCL1,STAT4,STAT1,STAT3,CD4,JAK2
Ceramide signaling pathway(N)	0.0052	48	9	0.0001	1.05E-04	MAPK8,NFKBIA,NFKB1,MYC,RIPK1,BIRC3,TRAF2,TRADD,CYCS
Epstein-Barr virus infection(K)	0.0219	202	18	0.0001	2.00E-04	JUN,MAPK8,NFKBIA,SPI1,NFKB1,MYC,LYN,TP53,RIPK1,STAT3,PRKACB,EP300,TRAF2,TRAF5,TRADD,HDAC1,HSPA8,CR2
Signaling by TGF-beta Receptor Complex(R)	0.0071	66	10	0.0001	2.38E-04	SMAD4,SMAD3,CCNT2,MYC,TGFB1,PPP1CC,UBA52,HDAC1,E2F4,UBC
CD40/CD40L signaling(N)	0.0031	29	7	0.0001	2.73E-04	JUN,MAPK8,NFKBIA,NFKB1,MYC,BIRC3,TRAF2
Epithelial cell signaling in Helicobacter pylori infection(K)	0.0074	68	10	0.0001	4.35E-04	JUN,MAPK8,NFKBIA,RAC1,PTPN11,NFKB1,LYN,CXCL1,SRC,CXCR1
IL12 signaling mediated by STAT4(N)	0.0032	30	7	0.0001	4.58E-04	JUN,MAPK8,STAT4,STAT3,TGFB1,CD247,CD4
Toxoplasmosis(K)	0.0145	134	14	0.0001	4.40E-04	MAPK8,LAMC1,GNAI1,NFKBIA,NFKB1,BIRC3,STAT1,STAT3,TGFB1,ITGA6,CYCS,HSPA8,JAK2,ALOX5
Small cell lung cancer(K)	0.0091	84	11	0.0001	4.23E-04	LAMC1,ITGA2B,NFKBIA,NFKB1,MYC,TP53,BIRC3,TRAF2,TRAF5,ITGA6,CYCS
Adipocytokine signaling pathway(K)	0.0075	69	10	0.0001	4.07E-04	MAPK8,NFKBIA,PTPN11,NFKB1,ACSL1,STAT3,IRS2,TRAF2,TRADD,JAK2
Pancreatic cancer(K)	0.0076	70	10	0.0001	4.64E-04	MAPK8,RAC2,RAC1,SMAD4,SMAD3,NFKB1,TP53,STAT1,STAT3,TGFB1
PDGFR-beta signaling pathway(N)	0.013	120	13	0.0001	4.48E-04	S1PR1,GRB10,JUN,MAPK8,RAC1,PTPN11,MYC,LYN,STAT1,STAT3,SRC,PTPN2,JAK2
cell cycle: g1/s check point(B)	0.0024	22	6	0.0001	6.33E-04	MAPK8,SMAD4,SMAD3,PTPN11,TP53,TGFB1
Adherens junction(K)	0.0079	73	10	0.0001	6.13E-04	CTNNB1,ACTG1,RAC2,RAC1,SMAD4,SMAD3,INSR,EP300,SRC,LEF1
EPO signaling pathway(N)	0.0036	33	7	0.0001	6.56E-04	MAPK8,PTPN11,NFKB1,LYN,STAT1,IRS2,JAK2
Platelet activation, signaling and aggregation(R)	0.0308	285	21	0.0001	6.36E-04	ACTG1,GNG2,ITGA2B,GNAI1,RAC2,RAC1,LYN,GNG12,TGFB1,SLC4A1,PRKACB,ARRB1,COL1A2,SPTB,SRC,SPTBN2,KNG1,PRKCH,HSPA5,PECAM1,F2R
IL6-mediated signaling events(N)	0.0051	47	8	0.0001	8.24E-04	JUN,RAC1,PTPN11,MYC,STAT1,STAT3,CEBPB,JAK2
Herpes simplex infection(K)	0.0199	184	16	0.0001	8.00E-04	JUN,MAPK8,NFKBIA,PTPN11,NFKB1,TP53,C3,STAT1,ARNTL,PPP1CC,EP300,TRAF2,TRAF5,FASLG,CYCS,JAK2
atm signaling pathway(B)	0.0016	15	5	0.0001	1.06E-03	JUN,MAPK8,TP53,GADD45A,BRCA1
LPA receptor mediated events(N)	0.0068	63	9	0.0001	1.05E-03	GNG2,JUN,GNAI1,NFKBIA,RAC1,NFKB1,LYN,MMP9,SRC
Regulation of Androgen receptor activity(N)	0.0053	49	8	0.0001	1.03E-03	JUN,MAPK8,EP300,SRC,HDAC1,EGR1,NCOA2,NR3C1
ErbB2/ErbB3 signaling events(N)	0.004	37	7	0.0001	1.15E-03	JUN,MAPK8,RAC1,PTPN11,STAT3,SRC,JAK2
role of nicotinic acetylcholine receptors in the regulation of apoptosis(B)	0.0017	16	5	0.0001	1.20E-03	MAPK8,AGRN,RAPSN,SRC,FASLG
Signaling events mediated by Stem cell factor receptor (c-Kit)(N)	0.0056	52	8	0.0001	1.41E-03	GRB10,MAPK8,PTPN11,LYN,STAT1,STAT3,FOXO3,JAK2
Signaling events regulated by Ret tyrosine kinase(N)	0.0042	39	7	0.0001	1.40E-03	GRB10,JUN,MAPK8,RAC1,PTPN11,IRS2,SRC
Apoptosis(R)	0.0169	156	14	0.0001	1.40E-03	CTNNB1,MAPK8,CLSPN,HIST1H1C,TP53,RIPK1,DFFB,UBA52,TRAF2,HTT,TRADD,FASLG,CYCS,UBC
IL2-mediated signaling events(N)	0.0058	54	8	0.0001	1.57E-03	JUN,MAPK8,PTPN11,MYC,STAT1,STAT3,IRS2,IL2RB
Circadian Clock(R)	0.006	55	8	0.0001	1.80E-03	MEF2D,ARNTL,EP300,UBA52,NAMPT,NCOA2,UBC,NR3C1
Osteopontin-mediated events(N)	0.0031	29	6	0.0002	1.83E-03	JUN,MAPK8,NFKBIA,RAC1,NFKB1,MMP9
Urokinase-type plasminogen activator (uPA) and uPAR-mediated signaling(N)	0.0045	42	7	0.0002	1.91E-03	RAC1,ELANE,FPR1,MMP9,TGFB1,SRC,CTSG
Chronic myeloid leukemia(K)	0.0079	73	9	0.0002	2.15E-03	NFKBIA,SMAD4,SMAD3,PTPN11,NFKB1,MYC,TP53,TGFB1,HDAC1
ATF-2 transcription factor network(N)	0.0063	58	8	0.0002	2.20E-03	JUN,MAPK8,ARG1,GADD45A,EP300,ACHE,BRCA1,ESR1
NF-kappa B signaling pathway(K)	0.01	92	10	0.0002	2.48E-03	NFKBIA,ATM,NFKB1,LYN,RIPK1,CXCL2,BIRC3,TRAF2,TRAF5,TRADD
p53 signaling pathway(B)	0.0012	11	4	0.0003	2.53E-03	MAPK8,PCNA,TP53,GADD45A
Regulation of nuclear beta catenin signaling and target gene transcription(N)	0.0083	77	9	0.0003	2.92E-03	CTNNB1,JUN,MYC,MMP9,EP300,HDAC1,LEF1,NCOA2,MT-CO2
agrin in postsynaptic differentiation(B)	0.005	46	7	0.0003	2.89E-03	UTRN,JUN,MAPK8,LAMC1,RAC1,AGRN,RAPSN
Osteoclast differentiation(K)	0.0143	132	12	0.0003	2.83E-03	JUN,MAPK8,NFKBIA,RAC1,TYROBP,PPARG,SPI1,NFKB1,FCGR3B,STAT1,TGFB1,TRAF2
Fc-epsilon receptor I signaling in mast cells(N)	0.0067	62	8	0.0003	2.98E-03	S1PR1,JUN,MAPK8,PTPN11,NFKB1,LYN,KLRG1,ITK
Endothelins(N)	0.0067	62	8	0.0003	2.98E-03	JUN,MAPK8,GNAI1,RAC1,COL1A2,SRC,PRKCH,JAK2
IL4-mediated signaling events(N)	0.0068	63	8	0.0004	3.23E-03	ARG1,ETS1,SPI1,BCL6,IRS2,COL1A2,CEBPB,JAK2
FoxO family signaling(N)	0.0052	48	7	0.0004	3.22E-03	CTNNB1,MAPK8,GADD45A,BCL6,FOXO3,EP300,FASLG
Signaling events mediated by Hepatocyte Growth Factor Receptor (c-Met)(N)	0.0087	80	9	0.0004	3.25E-03	CTNNB1,JUN,MAPK8,RAC1,PTPN11,ETS1,SRC,PTPN2,EGR1
Signaling by SCF-KIT(R)	0.017	157	13	0.0004	3.53E-03	GNG2,GRB10,RAC1,PTPN11,LYN,GNG12,STAT1,STAT3,MMP9,FOXO3,IRS2,SRC,JAK2
Signaling events mediated by TCPTP(N)	0.0038	35	6	0.0004	3.68E-03	STAT1,STAT3,INSR,LMAN1,SRC,PTPN2
IL2 signaling events mediated by PI3K(N)	0.0038	35	6	0.0004	3.68E-03	RAC1,PTPN11,NFKB1,MYC,FOXO3,IL2RB
MAPK signaling pathway(K)	0.029	268	18	0.0004	3.63E-03	JUN,MAPK8,IL1R2,RAC2,RAC1,NFKB1,MYC,TP53,GADD45A,GNG12,RASA2,TGFB1,PRKACB,ARRB1,TRAF2,CACNA2D3,FASLG,HSPA8
BCR signaling pathway(N)	0.007	65	8	0.0005	3.80E-03	JUN,MAPK8,NFKBIA,RAC1,ETS1,NFKB1,LYN,PTPRC
Tuberculosis(K)	0.0195	180	14	0.0005	3.80E-03	MAPK8,NFKB1,FCGR3B,CAMP,C3,STAT1,TGFB1,EP300,SRC,VDR,TRADD,CYCS,CEBPB,JAK2
HIF-1-alpha transcription factor network(N)	0.0071	66	8	0.0005	3.95E-03	JUN,SMAD4,SMAD3,ETS1,NT5E,ADM,EP300,NCOA2
Huntington disease(P)	0.0131	121	11	0.0005	4.31E-03	ACTG1,ACTG2,GRIN2D,JUN,RAC2,RAC1,TP53,ARL4C,EP300,HTT,DLG4
p53 pathway feedback loops 2(P)	0.0026	24	5	0.0005	4.19E-03	CTNNB1,ATM,MYC,TP53,STAT1
Growth hormone receptor signaling(R)	0.0026	24	5	0.0005	4.19E-03	LYN,STAT1,STAT3,IRS2,JAK2
nfkb activation by nontypeable hemophilus influenzae(B)	0.0026	24	5	0.0005	4.19E-03	MAPK8,SMAD4,SMAD3,TGFB1,NR3C1
E2F transcription factor network(N)	0.0073	67	8	0.0005	4.15E-03	TK1,ATM,MYC,RRM2,EP300,BRCA1,HDAC1,E2F4
GMCSF-mediated signaling events(N)	0.004	37	6	0.0006	4.32E-03	PTPN11,LYN,STAT1,STAT3,PRKACB,JAK2
Caspase cascade in apoptosis(N)	0.0056	52	7	0.0006	4.47E-03	RIPK1,BIRC3,DFFB,TFAP2A,TRAF2,TRADD,CYCS
Atypical NF-kappaB pathway(N)	0.0015	14	4	0.0006	4.55E-03	NFKBIA,NFKB1,BCL3,SRC
Chagas disease (American trypanosomiasis)(K)	0.0113	104	10	0.0006	4.49E-03	JUN,MAPK8,GNAI1,NFKBIA,SMAD3,NFKB1,C3,TGFB1,FASLG,CD247
ras-independent pathway in nk cell-mediated cytotoxicity(B)	0.0027	25	5	0.0007	4.71E-03	KLRC3,KLRD1,MAPK8,RAC1,PTPN11
IL27-mediated signaling events(N)	0.0028	26	5	0.0008	5.51E-03	STAT4,STAT1,STAT3,TGFB1,JAK2
Metabolism of vitamins and cofactors(R)	0.0028	26	5	0.0008	5.51E-03	MOCS3,MOCS2,AASDHPPT,FASN,NAMPT
Extracellular matrix organization(R)	0.0183	169	13	0.0008	5.58E-03	LTBP3,LAMC1,AGRN,MMP25,ELANE,MMP9,MMP8,TGFB1,PCOLCE2,COL1A2,TIMP2,ITGA6,CTSG
Legionellosis(K)	0.006	55	7	0.0008	5.63E-03	NFKBIA,NFKB1,CXCL1,C3,CXCL2,CYCS,HSPA8
IFN-gamma pathway(N)	0.0043	40	6	0.0009	5.65E-03	PTPN11,STAT1,EP300,PTPN2,CEBPB,JAK2
Signaling by Interleukins(R)	0.0233	215	15	0.0009	5.72E-03	IL1R2,NFKBIA,PTPN11,NFKB1,LYN,IL7R,STAT1,STAT3,PRKACB,UBA52,SRC,UBC,CD4,IL2RB,JAK2
IL3-mediated signaling events(N)	0.0029	27	5	0.0009	5.95E-03	PTPN11,PRKACB,HDAC1,CEBPB,JAK2
Signaling events mediated by HDAC Class I(N)	0.0061	56	7	0.0009	5.90E-03	NFKBIA,PPARG,NFKB1,STAT3,GATA1,EP300,HDAC1
Leishmaniasis(K)	0.0079	73	8	0.001	5.85E-03	JUN,NFKBIA,NFKB1,FCGR3B,C3,STAT1,TGFB1,JAK2
Validated targets of C-MYC transcriptional activation(N)	0.0079	73	8	0.001	5.85E-03	TK1,SMAD4,SMAD3,MYC,TP53,BIRC5,MMP9,EP300
Wnt signaling pathway(K)	0.0163	151	12	0.001	5.85E-03	CTNNB1,JUN,MAPK8,RAC2,RAC1,SMAD4,SMAD3,MYC,TP53,PRKACB,EP300,LEF1
Arrhythmogenic right ventricular cardiomyopathy (ARVC)(K)	0.008	74	8	0.001	6.08E-03	CTNNB1,ACTG1,JUP,RYR2,ITGA2B,CACNA2D3,ITGA6,LEF1
FOXA1 transcription factor network(N)	0.0045	42	6	0.0011	6.36E-03	JUN,EP300,BRCA1,ESR1,CEBPB,NFIC
RIG-I/MDA5 mediated induction of IFN-alpha/beta pathways(R)	0.0082	76	8	0.0012	7.10E-03	NFKBIA,S100A12,NFKB1,RIPK1,EP300,UBA52,TRAF2,UBC
B cell activation(P)	0.0064	59	7	0.0013	7.19E-03	JUN,MAPK8,NFKBIA,RAC2,RAC1,LYN,PTPRC
Focal adhesion(K)	0.0216	200	14	0.0013	7.13E-03	CTNNB1,ACTG1,JUN,MAPK8,LAMC1,ITGA2B,RAC2,RAC1,THBS4,BIRC3,PPP1CC,COL1A2,SRC,ITGA6
BARD1 signaling events(N)	0.0031	29	5	0.0013	6.91E-03	ATM,PCNA,FANCF,TP53,BRCA1
EGF receptor (ErbB1) signaling pathway(N)	0.0031	29	5	0.0013	6.91E-03	GNAI1,PTPN11,STAT1,STAT3,SRC
Thyroid cancer(K)	0.0031	29	5	0.0013	6.91E-03	CTNNB1,PPARG,MYC,TP53,LEF1
cell cycle: g2/m checkpoint(B)	0.0018	17	4	0.0013	6.85E-03	MAPK8,TP53,GADD45A,BRCA1
Transcriptional Regulation of White Adipocyte Differentiation(R)	0.0083	77	8	0.0013	7.20E-03	MED17,PPARG,NFKB1,MED6,TGFB1,EP300,NCOA2,CEBPB
Cell surface interactions at the vascular wall(R)	0.0104	96	9	0.0014	7.29E-03	PTPN11,CEACAM6,LYN,CD177,COL1A2,SRC,ITGA6,OLR1,PECAM1
Leukocyte transendothelial migration(K)	0.0126	116	10	0.0014	7.49E-03	CTNNB1,ACTG1,GNAI1,RAC2,RAC1,PTPN11,TXK,MMP9,ITK,PECAM1
Retinoic acid receptors-mediated signaling(N)	0.0032	30	5	0.0015	7.65E-03	MAPK8,EP300,VDR,HDAC1,NCOA2
Aurora A signaling(N)	0.0034	31	5	0.0017	8.57E-03	NFKBIA,TP53,GADD45A,BIRC5,BRCA1
p38 mapk signaling pathway(B)	0.0034	31	5	0.0017	8.57E-03	MAPK8,RAC1,MYC,STAT1,MEF2D
TNF receptor signaling pathway(N)	0.005	46	6	0.0017	8.76E-03	NFKB1,RIPK1,BIRC3,STAT1,TRAF2,TRADD
Downstream signaling in na&#xef;ve CD8+ T cells(N)	0.0068	63	7	0.0018	8.84E-03	JUN,MAPK8,STAT4,FASLG,EGR1,CD247,IL2RB
Ras Pathway(P)	0.0068	63	7	0.0018	8.84E-03	JUN,MAPK8,RAC2,RAC1,ETS1,STAT1,STAT3
Regulation of retinoblastoma protein(N)	0.0068	63	7	0.0018	8.84E-03	JUN,PPARG,SPI1,EP300,HDAC1,E2F4,CEBPB
T cell activation(P)	0.0088	81	8	0.0018	8.81E-03	JUN,MAPK8,NFKBIA,RAC2,RAC1,NFKB1,CD247,PTPRC
tumor suppressor arf inhibits ribosomal biogenesis(B)	0.0021	19	4	0.0019	8.93E-03	MAPK8,RAC1,MYC,TP53
tgf beta signaling pathway(B)	0.0021	19	4	0.0019	8.93E-03	MAPK8,SMAD4,SMAD3,TGFB1
Notch-mediated HES/HEY network(N)	0.0051	47	6	0.0019	8.99E-03	STAT3,GATA1,EP300,HDAC1,CD4,JAK2
FAS (CD95) signaling pathway(N)	0.0035	32	5	0.0019	8.94E-03	MAPK8,RIPK1,BIRC3,SRC,FASLG
N-cadherin signaling events(N)	0.0036	33	5	0.0022	1.02E-02	CTNNB1,JUP,MAPK8,RAC1,PTPN11
Factors involved in megakaryocyte development and platelet production(R)	0.0134	124	10	0.0023	1.05E-02	RAC1,TP53,KIF20A,GATA1,PRKACB,EP300,MAFG,HDAC1,HBD,JAK2
role of brca1 brca2 and atr in cancer susceptibility(B)	0.0022	20	4	0.0023	1.05E-02	MAPK8,FANCF,TP53,BRCA1
keratinocyte differentiation(B)	0.0053	49	6	0.0024	1.07E-02	JUN,MAPK8,ETS1,BIRC3,FASLG,PRKCH
Cocaine addiction(K)	0.0054	50	6	0.0026	1.15E-02	GRIN2D,JUN,GNAI1,NFKB1,PRKACB,DLG4
Sulfur relay system(K)	0.0011	10	3	0.0027	1.16E-02	MOCS3,MOCS2,TST
Axon guidance(R)	0.0288	266	16	0.0027	1.16E-02	LAMC1,ITGA2B,RAC2,RAC1,AGRN,TYROBP,PTPN11,NRP1,CD24,COL1A2,SPTB,SRC,SPTBN2,DLG4,ABLIM1,PTPRC
Neurotrophin signaling pathway(K)	0.0137	127	10	0.0027	1.15E-02	JUN,MAPK8,NFKBIA,RAC1,PTPN11,NFKB1,TP53,FOXO3,IRS2,FASLG
E-cadherin signaling in keratinocytes(N)	0.0023	21	4	0.0027	1.16E-02	CTNNB1,JUP,RAC1,SRC
Amoebiasis(K)	0.0116	107	9	0.0028	1.18E-02	LAMC1,IL1R2,ARG1,NFKB1,CXCL1,TGFB1,PRKACB,COL1A2,CTSG
Signaling events mediated by PTP1B(N)	0.0055	51	6	0.0029	1.19E-02	ITGA2B,LYN,STAT3,INSR,SRC,JAK2
TRAIL signaling pathway(N)	0.0024	22	4	0.0032	1.32E-02	MAPK8,RIPK1,TRAF2,TRADD
Hematopoietic cell lineage(K)	0.0096	89	8	0.0032	1.32E-02	ITGA2B,IL1R2,IL7R,CD24,MS4A1,ITGA6,CD4,CR2
Renal cell carcinoma(K)	0.0076	70	7	0.0032	1.31E-02	JUN,RAC1,PTPN11,ETS1,TGFB1,EP300,EPAS1
Hepatitis C(K)	0.0142	131	10	0.0033	1.35E-02	MAPK8,NFKBIA,NFKB1,TP53,RIPK1,STAT1,STAT3,TRAF2,EIF3E,TRADD
Dilated cardiomyopathy(K)	0.0098	91	8	0.0037	1.49E-02	ACTG1,RYR2,ITGA2B,TGFB1,PRKACB,CACNA2D3,ITGA6,TPM2
mapkinase signaling pathway(B)	0.0058	54	6	0.0038	1.53E-02	JUN,MAPK8,RAC1,MYC,STAT1,MEF2D
Signaling events mediated by HDAC Class II(N)	0.0041	38	5	0.004	1.59E-02	GNG2,BCL6,GATA1,ESR1,NR3C1
Class I PI3K signaling events(N)	0.0041	38	5	0.004	1.59E-02	RAC1,LYN,FOXO3,SRC,ITK
inhibition of cellular proliferation by gleevec(B)	0.0026	24	4	0.0044	1.72E-02	JUN,MAPK8,MYC,STAT1
Ephrin B reverse signaling(N)	0.0026	24	4	0.0044	1.72E-02	MAPK8,RAC1,LYN,SRC
Transmission across Chemical Synapses(R)	0.0197	182	12	0.0044	1.73E-02	GRIN2D,GNG2,GNAI1,KCNJ15,GNG12,PRKACB,ACHE,CACNA2D3,SLC1A3,DLG4,ALDH5A1,HSPA8
p73 transcription factor network(N)	0.0081	75	7	0.0047	1.83E-02	MYC,FASN,BUB3,FOXO3,GATA1,PRKACB,EP300
Natural killer cell mediated cytotoxicity(K)	0.0149	138	10	0.0048	1.86E-02	KLRC3,KLRD1,RAC2,RAC1,TYROBP,PTPN11,FCGR3B,FASLG,NCR3,CD247
p53 pathway(N)	0.0062	57	6	0.0049	1.86E-02	MAPK8,ATM,TP53,EP300,DYRK2,MDM4
NOD-like receptor signaling pathway(K)	0.0062	57	6	0.0049	1.86E-02	MAPK8,NFKBIA,NFKB1,CXCL1,CXCL2,BIRC3
Acute myeloid leukemia(K)	0.0062	57	6	0.0049	1.86E-02	JUP,SPI1,NFKB1,MYC,STAT3,LEF1
Nongenotropic Androgen signaling(N)	0.0027	25	4	0.005	1.84E-02	GNG2,GNAI1,RAC1,SRC
Cellular responses to stress(R)	0.0027	25	4	0.005	1.84E-02	EP300,UBA52,EPAS1,UBC
S1P3 pathway(N)	0.0027	25	4	0.005	1.84E-02	GNAI1,RAC1,SRC,JAK2
Nephrin/Neph1 signaling in the kidney podocyte(N)	0.0027	25	4	0.005	1.84E-02	CD2AP,JUN,MAPK8,RAC1
Regulation of Hypoxia-inducible Factor (HIF) by Oxygen(R)	0.0027	25	4	0.005	1.84E-02	EP300,UBA52,EPAS1,UBC
B cell receptor signaling pathway(K)	0.0083	77	7	0.0054	1.97E-02	JUN,NFKBIA,RAC2,RAC1,NFKB1,LYN,CR2
FOXM1 transcription factor network(N)	0.0044	41	5	0.0055	2.00E-02	MYC,BIRC5,EP300,ESR1,CENPF
Signaling events mediated by HDAC Class III(N)	0.0028	26	4	0.0058	2.05E-02	TP53,MEF2D,FOXO3,EP300
S1P2 pathway(N)	0.0028	26	4	0.0058	2.05E-02	JUN,MAPK8,GNAI1,RAC1
Plasma membrane estrogen receptor signaling(N)	0.0045	42	5	0.0061	2.15E-02	GNG2,GNAI1,MMP9,SRC,ESR1
p38 MAPK signaling pathway(N)	0.0029	27	4	0.0066	2.33E-02	RAC1,ATM,GADD45A,TRAF2
Shigellosis(K)	0.0066	61	6	0.0068	2.39E-02	ACTG1,MAPK8,NFKBIA,RAC1,NFKB1,SRC
IL5-mediated signaling events(N)	0.0015	14	3	0.0068	2.36E-02	PTPN11,LYN,JAK2
telomeres telomerase cellular aging and immortality(B)	0.0015	14	3	0.0068	2.36E-02	MAPK8,MYC,TP53
Signaling events mediated by focal adhesion kinase(N)	0.0067	62	6	0.0073	2.52E-02	PTPN21,JUN,MAPK8,RAC1,ETS1,SRC
p53 pathway(P)	0.0048	44	5	0.0073	2.51E-02	ATM,TP53,GADD45A,EP300,HDAC1
IL8- and CXCR1-mediated signaling events(N)	0.003	28	4	0.0074	2.50E-02	GNG2,LYN,ARRB1,CXCR1
IL2 signaling events mediated by STAT5(N)	0.003	28	4	0.0074	2.50E-02	PTPN11,MYC,FASLG,IL2RB
EGF receptor signaling pathway(P)	0.0089	82	7	0.0075	2.50E-02	MAPK8,RAC2,RAC1,STAT4,STAT1,STAT3,PRKCH
Hypertrophic cardiomyopathy (HCM)(K)	0.009	83	7	0.008	2.64E-02	ACTG1,RYR2,ITGA2B,TGFB1,CACNA2D3,ITGA6,TPM2
Insulin Pathway(N)	0.0049	45	5	0.008	2.65E-02	GRB10,PTPN11,EXOC5,FOXO3,INSR
Interferon-gamma signaling pathway(P)	0.0016	15	3	0.0082	2.67E-02	PTPN11,STAT1,JAK2
Influenza A(K)	0.0188	174	11	0.0085	2.75E-02	ACTG1,JUN,MAPK8,NFKBIA,NFKB1,STAT1,EP300,FASLG,CYCS,HSPA8,JAK2
TGF-beta signaling pathway(K)	0.0091	84	7	0.0085	2.74E-02	SMAD4,SMAD3,MYC,THBS4,TGFB1,EP300,E2F4
Cell-Cell communication(R)	0.0139	128	9	0.0088	2.80E-02	CD2AP,CTNNB1,JUP,MAPK8,RAC1,TYROBP,PTPN11,SRC,ITGA6
il-2 receptor beta chain in t cell activation(B)	0.005	46	5	0.0088	2.79E-02	MAPK8,PTPN11,PCNA,FASLG,IL2RB
TCR signaling(R)	0.007	65	6	0.0091	2.86E-02	NFKBIA,NFKB1,ITK,CD247,CD4,PTPRC
wnt signaling pathway(B)	0.0032	30	4	0.0094	2.94E-02	CTNNB1,MAPK8,SMAD4,MYC
FGF signaling pathway(N)	0.0051	47	5	0.0096	2.98E-02	JUN,PTPN11,STAT1,MMP9,SRC
Salmonella infection(K)	0.0093	86	7	0.0096	2.94E-02	ACTG1,JUN,MAPK8,RAC1,NFKB1,CXCL1,CXCL2
p75 NTR receptor-mediated signalling(R)	0.0093	86	7	0.0096	2.94E-02	MAPK8,NFKBIA,RAC1,NFKB1,UBA52,HDAC1,UBC
Angiogenesis(P)	0.0071	66	6	0.0097	2.97E-02	JUN,MAPK8,ETS1,BIRC5,STAT1,STAT3
aspirin blocks signaling pathway involved in platelet activation(B)	0.0017	16	3	0.0097	2.93E-02	MAPK8,GNAI1,F2R
Defensins(R)	0.0017	16	3	0.0097	2.93E-02	DEFA4,DEFA1,CD4
Signaling by NOTCH(R)	0.0117	108	8	0.0098	2.96E-02	JUN,MYC,TP53,EP300,ARRB1,UBA52,HDAC1,UBC
Jak-STAT signaling pathway(K)	0.0168	155	10	0.0103	3.08E-02	PTPN11,MYC,IL7R,STAT4,STAT1,STAT3,EP300,IL21R,IL2RB,JAK2
Regulation of p38-alpha and p38-beta(N)	0.0034	31	4	0.0105	3.10E-02	RAC1,LYN,RIPK1,SRC
p53 signaling pathway(K)	0.0074	68	6	0.0111	3.25E-02	ATM,TP53,RRM2,GADD45A,CYCS,MDM4
nitric oxide signaling pathway(B)	0.0018	17	3	0.0114	3.30E-02	GRIN2D,MAPK8,DLG4
Alzheimer disease-presenilin pathway(P)	0.012	111	8	0.0114	3.29E-02	CTNNB1,ACTG1,ACTG2,JUP,MMP25,MMP9,MMP8,LEF1
Direct p53 effectors(N)	0.0145	134	9	0.0115	3.30E-02	JUN,PCNA,TP53,GADD45A,BCL6,EP300,VDR,HTT,MSH2
Syndecan-2-mediated signaling events(N)	0.0035	32	4	0.0117	3.27E-02	MAPK8,TGFB1,SRC,KNG1
Noncanonical Wnt signaling pathway(N)	0.0035	32	4	0.0117	3.27E-02	MAPK8,RAC1,PPARG,SETDB1
phospholipids as signalling intermediaries(B)	0.0035	32	4	0.0117	3.27E-02	S1PR1,MAPK8,GNAI1,RAC1
p75(NTR)-mediated signaling(N)	0.0075	69	6	0.0119	3.31E-02	MAPK8,RAC1,TP53,BIRC3,PRKACB,CYCS
Measles(K)	0.0146	135	9	0.0121	3.34E-02	NFKBIA,NFKB1,TP53,STAT1,STAT3,FASLG,HSPA8,IL2RB,JAK2
Angiopoietin receptor Tie2-mediated signaling(N)	0.0054	50	5	0.0122	3.36E-02	MAPK8,RAC1,PTPN11,ETS1,NFKB1
FAS signaling pathway(P)	0.0036	33	4	0.0129	3.52E-02	JUN,MAPK8,DFFB,FASLG
Malaria(K)	0.0055	51	5	0.0132	3.54E-02	KLRB1,THBS4,TGFB1,HBD,PECAM1
SHP2 signaling(N)	0.0055	51	5	0.0132	3.54E-02	GNAI1,PTPN11,STAT1,IL2RB,JAK2
S1P1 pathway(N)	0.0019	18	3	0.0133	3.53E-02	S1PR1,GNAI1,RAC1
mets affect on macrophage differentiation(B)	0.0019	18	3	0.0133	3.53E-02	JUN,ETS1,E2F4
RIG-I-like receptor signaling pathway(K)	0.0077	71	6	0.0135	3.56E-02	MAPK8,NFKBIA,NFKB1,RIPK1,TRAF2,TRADD
Cytokine-cytokine receptor interaction(K)	0.0287	265	14	0.014	3.64E-02	CCR7,IL1R2,CXCL1,CXCL2,IL7R,TGFB1,IL21R,CXCR1,FASLG,CXCR5,TNFRSF25,TNFRSF8,IL2RB,TNFSF8
Endometrial cancer(K)	0.0056	52	5	0.0142	3.66E-02	CTNNB1,MYC,TP53,FOXO3,LEF1
angiotensin ii mediated activation of jnk pathway via pyk2 dependent signaling(B)	0.0037	34	4	0.0143	3.61E-02	JUN,MAPK8,RAC1,MEF2D
IL1-mediated signaling events(N)	0.0037	34	4	0.0143	3.61E-02	JUN,MAPK8,IL1R2,NFKB1
IL8- and CXCR2-mediated signaling events(N)	0.0037	34	4	0.0143	3.61E-02	GNG2,RAC2,LYN,ARRB1
Signaling by FGFR in disease(R)	0.0205	189	11	0.0149	3.74E-02	GNG2,PTPN11,GNG12,STAT1,STAT3,FOXO3,PRKACB,IRS2,UBA52,SRC,UBC
Signaling by NOTCH1 in Cancer(R)	0.0079	73	6	0.0153	3.79E-02	MYC,EP300,ARRB1,UBA52,HDAC1,UBC
Signaling by NODAL(R)	0.0021	19	3	0.0154	3.79E-02	SMAD4,SMAD3,FOXO3
hypoxia and p53 in the cardiovascular system(B)	0.0021	19	3	0.0154	3.79E-02	MAPK8,TP53,GADD45A
Prion diseases(K)	0.0038	35	4	0.0157	3.81E-02	LAMC1,PRKACB,EGR1,HSPA5
Signaling mediated by p38-alpha and p38-beta(N)	0.0038	35	4	0.0157	3.81E-02	JUN,TP53,ESR1,CEBPB
CXCR3-mediated signaling events(N)	0.0038	35	4	0.0157	3.81E-02	GNG2,GNAI1,ARRB1,SRC
Cell Cycle Checkpoints(R)	0.0128	118	8	0.0159	3.85E-02	CDC20,ATM,CLSPN,TP53,BUB3,UBA52,UBC,MDM4
Costimulation by the CD28 family(R)	0.008	74	6	0.0162	3.88E-02	RAC1,PTPN11,LYN,SRC,CD247,CD4
Membrane Trafficking(R)	0.0154	142	9	0.0162	3.87E-02	RAB13,RAC1,EXOC5,GNS,ARRB1,UBA52,SRC,UBC,HSPA8
RAC1 signaling pathway(N)	0.0058	54	5	0.0165	3.88E-02	CTNNB1,JUN,MAPK8,RAC1,STAT3
Thromboxane A2 receptor signaling(N)	0.0058	54	5	0.0165	3.88E-02	GNG2,RAC1,LYN,SRC,PRKCH
E-cadherin signaling in the nascent adherens junction(N)	0.0039	36	4	0.0172	4.03E-02	CTNNB1,JUP,RAC1,SRC
Toll Receptor Cascades(R)	0.013	120	8	0.0174	4.06E-02	JUN,MAPK8,NFKBIA,S100A12,NFKB1,RIPK1,UBA52,UBC
fas signaling pathway (cd95)(B)	0.0022	20	3	0.0176	4.08E-02	MAPK8,PTPN11,FASLG
Validated transcriptional targets of AP1 family members Fra1 and Fra2(N)	0.004	37	4	0.0188	4.34E-02	JUN,MMP9,EP300,COL1A2
Mitotic M-M/G1 phases(R)	0.024	222	12	0.0189	4.33E-02	CDC20,BUB3,HIST1H2BB,BIRC5,KIF20A,RAD21,NUP133,PPP1CC,UBA52,SMC1A,UBC,CENPF
ctcf: first multivalent nuclear factor(B)	0.0023	21	3	0.0199	4.57E-02	SMAD4,MYC,TGFB1
ErbB1 downstream signaling(N)	0.0108	100	7	0.0201	4.59E-02	JUN,MAPK8,RAC1,STAT1,STAT3,SRC,EGR1
Toll-like receptor signaling pathway(K)	0.011	102	7	0.0221	5.10E-02	JUN,MAPK8,NFKBIA,RAC1,NFKB1,RIPK1,STAT1
erk1/erk2 mapk signaling pathway(B)	0.0024	22	3	0.0225	5.12E-02	MAPK8,PTPN11,MYC
igf-1 signaling pathway(B)	0.0024	22	3	0.0225	5.12E-02	JUN,MAPK8,PTPN11
how progesterone initiates the oocyte maturation(B)	0.0024	22	3	0.0225	5.12E-02	MAPK8,GNAI1,PTPN11
Integration of energy metabolism(R)	0.0136	126	8	0.0225	5.10E-02	CTNNB1,GNG2,TALDO1,GNAI1,GNG12,FASN,PRKACB,ISL1
TGF-beta signaling pathway(P)	0.0087	80	6	0.0227	5.12E-02	JUN,MAPK8,SMAD4,SMAD3,TGFB1,EP300
Signaling by PDGF(R)	0.0219	202	11	0.0229	5.14E-02	GNG2,PTPN11,GNG12,THBS4,STAT1,STAT3,FOXO3,PRKACB,IRS2,COL1A2,SRC
Oxidative stress response(P)	0.0043	40	4	0.0241	5.45E-02	JUN,MAPK8,MYC,STAT1
p53 tumor suppressor pathways(R)	0.0065	60	5	0.0245	5.53E-02	ATM,TP53,UBA52,UBC,MDM4
overview of telomerase protein component gene htert transcriptional regulation(B)	0.001	9	2	0.0252	5.65E-02	MYC,TP53
Canonical NF-kappaB pathway(N)	0.0025	23	3	0.0252	5.58E-02	NFKBIA,ATM,NFKB1
alk in cardiac myocytes(B)	0.0025	23	3	0.0252	5.58E-02	MAPK8,SMAD4,TGFB1
Signaling events mediated by PRL(N)	0.0025	23	3	0.0252	5.58E-02	RAC1,SRC,EGR1
Cytosolic sensors of pathogen-associated DNA (R)	0.0044	41	4	0.0261	5.76E-02	NFKBIA,S100A12,NFKB1,RIPK1
Alpha9 beta1 integrin signaling events(N)	0.0026	24	3	0.0281	6.22E-02	RAC1,KCNJ15,SRC
corticosteroids and cardioprotection(B)	0.0026	24	3	0.0281	6.22E-02	MAPK8,KNG1,NR3C1
T cell receptor signaling pathway(K)	0.0117	108	7	0.0289	6.38E-02	JUN,NFKBIA,NFKB1,ITK,CD247,CD4,PTPRC
ECM-receptor interaction(K)	0.0092	85	6	0.0293	6.42E-02	LAMC1,ITGA2B,AGRN,THBS4,COL1A2,ITGA6
Meiosis(R)	0.0092	85	6	0.0293	6.42E-02	ATM,HIST1H2BB,RAD21,BRCA1,SMC1A,TERF1
PAR1-mediated thrombin signaling events(N)	0.0047	43	4	0.0303	6.59E-02	GNG2,GNAI1,ARRB1,F2R
LKB1 signaling events(N)	0.0047	43	4	0.0303	6.59E-02	SMAD4,MYC,TP53,ESR1
Beta3 integrin cell surface interactions(N)	0.0047	43	4	0.0303	6.59E-02	LAMC1,ITGA2B,COL1A2,PECAM1
rb tumor suppressor/checkpoint signaling in response to dna damage(B)	0.0011	10	2	0.0305	6.58E-02	MAPK8,TP53
Vitamin D metabolism and pathway(P)	0.0011	10	2	0.0305	6.58E-02	CYP27A1,VDR
links between pyk2 and map kinases(B)	0.0027	25	3	0.0311	6.65E-02	JUN,MAPK8,RAC1
tpo signaling pathway(B)	0.0027	25	3	0.0311	6.65E-02	JUN,MAPK8,STAT1
GPCR ligand binding(R)	0.0446	412	18	0.0324	6.93E-02	S1PR1,GNG2,CCR7,LPAR6,ADM,CXCL1,C3,CXCL2,FPR1,GNG12,MC3R,PTCH1,RGR,C3AR1,CXCR1,CXCR5,KNG1,F2R
Interferon Signaling(R)	0.0174	161	9	0.0326	6.94E-02	PTPN11,STAT1,NUP133,UBA52,PTPN2,EGR1,UBC,KPNA5,JAK2
multi-step regulation of transcription by pitx2(B)	0.0028	26	3	0.0343	7.19E-02	CTNNB1,MAPK8,LEF1
bcr signaling pathway(B)	0.0028	26	3	0.0343	7.19E-02	JUN,MAPK8,RAC1
PI3 kinase pathway(P)	0.0028	26	3	0.0343	7.19E-02	GADD45A,FOXO3,INSR
RXR and RAR heterodimerization with other nuclear receptor(N)	0.0028	26	3	0.0343	7.19E-02	PPARG,TGFB1,VDR
TCR signaling in na&#xef;ve CD4+ T cells(N)	0.0071	66	5	0.0348	7.26E-02	PTPN11,ITK,CD247,CD4,PTPRC
Presenilin action in Notch and Wnt signaling(N)	0.0049	45	4	0.0349	7.26E-02	CTNNB1,JUN,MYC,HDAC1
Prostate cancer(K)	0.0096	89	6	0.0354	7.30E-02	CTNNB1,NFKBIA,NFKB1,TP53,EP300,LEF1
Integrin cell surface interactions(R)	0.0096	89	6	0.0354	7.30E-02	LAMC1,ITGA2B,COL1A2,SRC,ITGA6,PECAM1
Wnt signaling pathway(P)	0.0294	272	13	0.0354	7.28E-02	CTNNB1,ACTG2,GNG2,SMAD4,PCDHA5,MYC,TP53,GNG12,EP300,ARRB1,HDAC1,PRKCH,LEF1
Alpha6 beta4 integrin-ligand interactions(N)	0.0012	11	2	0.0363	7.43E-02	LAMC1,ITGA6
Calcineurin-regulated NFAT-dependent transcription in lymphocytes(N)	0.005	46	4	0.0373	7.64E-02	JUN,PPARG,FASLG,EGR1
VEGFR1 specific signals(N)	0.0029	27	3	0.0377	7.68E-02	CD2AP,PTPN11,NRP1
pdgf signaling pathway(B)	0.0029	27	3	0.0377	7.68E-02	JUN,MAPK8,STAT1
Generic Transcription Pathway(R)	0.0424	392	17	0.0392	8.00E-02	MED17,SMAD4,SMAD3,CCNT2,PPARG,MYC,ZNF140,MED6,UBA52,VDR,HDAC1,E2F4,ESR1,NCOA2,UBC,NR3C2,NR3C1
Signaling by ERBB4(R)	0.0181	167	9	0.0396	8.07E-02	GNG2,PTPN11,GNG12,FOXO3,IRS2,UBA52,ESR1,UBC,JAK2
Complement and coagulation cascades(K)	0.0075	69	5	0.0408	8.29E-02	C3,C3AR1,KNG1,CR2,F2R
Heterotrimeric G-protein signaling pathway-rod outer segment phototransduction(P)	0.003	28	3	0.0413	8.35E-02	GNG2,GNG12,PRKACB
il 6 signaling pathway(B)	0.0013	12	2	0.0425	8.58E-02	PTPN11,JAK2
Posttranslational regulation of adherens junction stability and dissassembly(N)	0.0052	48	4	0.0425	8.52E-02	CTNNB1,JUP,RAC1,SRC
Hedgehog signaling events mediated by Gli proteins(N)	0.0052	48	4	0.0425	8.52E-02	GNG2,GNAI1,PTCH1,HDAC1
CDC42 signaling events(N)	0.0076	70	5	0.0429	8.52E-02	CTNNB1,JUN,MAPK8,RAC1,SRC
Amphetamine addiction(K)	0.0076	70	5	0.0429	8.52E-02	GRIN2D,JUN,PRKACB,PPP1CC,HDAC1
Bacterial invasion of epithelial cells(K)	0.0076	70	5	0.0429	8.52E-02	CD2AP,CTNNB1,ACTG1,RAC1,SRC
Translation(R)	0.0156	144	8	0.0438	8.68E-02	EIF1AX,EIF2S3,RPS20,SSR3,UBA52,EIF3G,EIF3E,EIF4B
bioactive peptide induced signaling pathway(B)	0.0031	29	3	0.045	8.85E-02	MAPK8,GNAI1,STAT1
PPAR signaling pathway(K)	0.0077	71	5	0.0451	8.85E-02	PPARG,CYP27A1,ACSL1,UBC,OLR1
t cell receptor signaling pathway(B)	0.0053	49	4	0.0452	8.84E-02	JUN,MAPK8,RAC1,PTPN11
Organelle biogenesis and maintenance(R)	0.0054	50	4	0.0481	9.32E-02	MEF2D,GABPA,CYCS,NCOA2
Nectin adhesion pathway(N)	0.0032	30	3	0.0488	9.39E-02	CTNNB1,RAC1,SRC
IGF1 pathway(N)	0.0032	30	3	0.0488	9.39E-02	GRB10,PTPN11,IRS2
Signaling by FGFR(R)	0.0188	174	9	0.049	9.38E-02	GNG2,PTPN11,GNG12,FOXO3,PRKACB,IRS2,UBA52,SRC,UBC
Histamine H2 receptor mediated signaling pathway(P)	0.0014	13	2	0.049	9.08E-02	GNG2,GNG12
Thyrotropin-releasing hormone receptor signaling pathway(P)	0.0014	13	2	0.049	9.08E-02	GNG2,GNG12
Histamine H1 receptor mediated signaling pathway(P)	0.0014	13	2	0.049	9.08E-02	GNG2,GNG12
il12 and stat4 dependent signaling pathway in th1 development(B)	0.0014	13	2	0.049	9.08E-02	JUN,MAPK8
calcium signaling by hbx of hepatitis b virus(B)	0.0014	13	2	0.049	9.08E-02	JUN,MAPK8
oxidative stress induced gene expression via nrf2(B)	0.0014	13	2	0.049	9.08E-02	JUN,MAFG
phosphorylation of mek1 by cdk5/p35 down regulates the map kinase pathway(B)	0.0014	13	2	0.049	9.08E-02	MAPK8,EGR1
repression of pain sensation by the transcriptional regulator dream(B)	0.0014	13	2	0.049	9.08E-02	JUN,MAPK8
eicosanoid metabolism(B)	0.0014	13	2	0.049	9.08E-02	MT-CO2,MPO
Signaling by ERBB2(R)	0.0189	175	9	0.0504	9.31E-02	GNG2,PTPN11,GNG12,FOXO3,PRKACB,IRS2,UBA52,SRC,UBC
Role of Calcineurin-dependent NFAT signaling in lymphocytes(N)	0.0055	51	4	0.051	9.37E-02	MAPK8,MEF2D,EP300,PRKCH
Pertussis(K)	0.008	74	5	0.0521	9.56E-02	JUN,MAPK8,GNAI1,NFKB1,C3
role of egf receptor transactivation by gpcrs in cardiac hypertrophy(B)	0.0034	31	3	0.0528	9.65E-02	JUN,MAPK8,MYC
Fatty acid, triacylglycerol, and ketone body metabolism(R)	0.0163	151	8	0.0548	9.94E-02	MED17,PPARG,MED6,ACSL1,FASN,ARNTL,EP300,NCOA2
apoptotic signaling in response to dna damage(B)	0.0015	14	2	0.0558	9.98E-02	MAPK8,TP53
the 41bb-dependent immune response(B)	0.0015	14	2	0.0558	9.98E-02	JUN,MAPK8
JNK signaling in the CD4+ TCR pathway(N)	0.0015	14	2	0.0558	9.98E-02	JUN,MAPK8
nuclear receptors coordinate the activities of chromatin remodeling complexes and coactivators to facilitate initiation of transcription in carcinoma cells(B)	0.0015	14	2	0.0558	9.98E-02	NCOA2,NR3C1
Netrin-mediated signaling events(N)	0.0035	32	3	0.057	1.01E-01	RAC1,SRC,MAP1B
hiv-1 nef: negative effector of fas and tnf(B)	0.0035	32	3	0.057	1.01E-01	MAPK8,BIRC3,FASLG
Amyotrophic lateral sclerosis (ALS)(K)	0.0057	53	4	0.0571	1.01E-01	GRIN2D,RAC1,TP53,CYCS
Antigen processing and presentation(K)	0.0082	76	5	0.0571	1.00E-01	KLRC3,KLRD1,CD4,HSPA5,HSPA8
Glutamatergic synapse(K)	0.0136	126	7	0.0572	1.00E-01	GRIN2D,GNG2,GNAI1,GNG12,PRKACB,SLC1A3,DLG4
Host Interactions of HIV factors(R)	0.0137	127	7	0.0591	1.03E-01	RAC1,PSIP1,NUP133,UBA52,UBC,CD247,CD4
Alpha4 beta1 integrin signaling events(N)	0.0036	33	3	0.0613	1.06E-01	RAC1,PRKACB,SRC
HIF-2-alpha transcription factor network(N)	0.0036	33	3	0.0613	1.06E-01	ETS1,EP300,EPAS1
Platelet Adhesion to exposed collagen(R)	0.0016	15	2	0.063	1.07E-01	LYN,COL1A2
Prolactin receptor signaling(R)	0.0016	15	2	0.063	1.07E-01	PTPN11,JAK2
cadmium induces dna synthesis and proliferation in macrophages(B)	0.0016	15	2	0.063	1.07E-01	JUN,MYC
regulation of cell cycle progression by plk3(B)	0.0016	15	2	0.063	1.07E-01	MAPK8,TP53
Validated nuclear estrogen receptor beta network(N)	0.0016	15	2	0.063	1.07E-01	C3,NCOA2
Basal cell carcinoma(K)	0.006	55	4	0.0636	1.07E-01	CTNNB1,TP53,PTCH1,LEF1
Interleukin signaling pathway(P)	0.006	55	4	0.0636	1.07E-01	SPI1,FOXO3,CXCR1,IL2RB
Huntington's disease(K)	0.0199	184	9	0.0647	1.08E-01	ATP5C1,PPARG,TP53,EP300,HTT,HDAC1,DLG4,CYCS,ATP5F1
Dopaminergic synapse(K)	0.0141	130	7	0.0652	1.09E-01	GNG2,MAPK8,GNAI1,GNG12,PRKACB,ARNTL,PPP1CC
ATM pathway(N)	0.0037	34	3	0.0658	1.09E-01	ATM,BRCA1,SMC1A
Staphylococcus aureus infection(K)	0.0061	56	4	0.067	1.10E-01	FCGR3B,C3,FPR1,C3AR1
Integrin signalling pathway(P)	0.0171	158	8	0.0675	1.11E-01	ACTG1,MAPK8,ITGA2B,RAC2,RAC1,COL1A2,SRC,ITGA6
Chromosome Maintenance(R)	0.0114	105	6	0.0676	1.11E-01	PCNA,HIST1H2BB,RAD21,BRCA1,SMC1A,TERF1
akt signaling pathway(B)	0.0017	16	2	0.0704	1.14E-01	MAPK8,FASLG
Arf6 signaling events(N)	0.0038	35	3	0.0704	1.14E-01	ITGA2B,ARRB1,SRC
signal transduction through il1r(B)	0.0038	35	3	0.0704	1.14E-01	JUN,MAPK8,TGFB1
DNA Repair(R)	0.0116	107	6	0.0725	1.16E-01	ATM,PCNA,FANCF,UBA52,BRCA1,UBC
Mitotic G1-G1/S phases(R)	0.0145	134	7	0.0739	1.18E-01	PCNA,MYC,RRM2,UBA52,HDAC1,E2F4,UBC
inactivation of gsk3 by akt causes accumulation of b-catenin in alveolar macrophages(B)	0.0039	36	3	0.0752	1.19E-01	CTNNB1,MAPK8,LEF1
Trk receptor signaling mediated by PI3K and PLC-gamma(N)	0.0039	36	3	0.0752	1.19E-01	FOXO3,SRC,EGR1
Regulation of mitotic cell cycle(R)	0.009	83	5	0.0766	1.21E-01	CDC20,BUB3,UBA52,CDC14A,UBC
Syndecan-1-mediated signaling events(N)	0.0018	17	2	0.0782	1.20E-01	MMP9,TGFB1
pten dependent cell cycle arrest and apoptosis(B)	0.0018	17	2	0.0782	1.20E-01	MAPK8,FASLG
nerve growth factor pathway (ngf)(B)	0.0018	17	2	0.0782	1.20E-01	JUN,MAPK8
control of skeletal myogenesis by hdac and calcium/calmodulin-dependent kinase (camk)(B)	0.0018	17	2	0.0782	1.20E-01	MAPK8,MEF2D
role of mal in rho-mediated activation of srf(B)	0.0018	17	2	0.0782	1.20E-01	MAPK8,RAC1
prion pathway(B)	0.0018	17	2	0.0782	1.20E-01	LAMC1,HSPA5
tnfr1 signaling pathway(B)	0.0018	17	2	0.0782	1.20E-01	MAPK8,BIRC3
Signaling by EGFR(R)	0.0208	192	9	0.0794	1.22E-01	GNG2,PTPN11,GNG12,FOXO3,PRKACB,IRS2,UBA52,SRC,UBC
Primary immunodeficiency(K)	0.004	37	3	0.0801	1.22E-01	IL7R,CD4,PTPRC
mechanism of gene regulation by peroxisome proliferators via ppara(B)	0.004	37	3	0.0801	1.22E-01	JUN,MYC,MT-CO2
Insulin signaling pathway(K)	0.0149	138	7	0.0832	1.26E-01	MAPK8,FASN,PYGL,PRKACB,INSR,IRS2,PPP1CC
Signaling by EGFR in Cancer(R)	0.021	194	9	0.0833	1.26E-01	GNG2,PTPN11,GNG12,FOXO3,PRKACB,IRS2,UBA52,SRC,UBC
actions of nitric oxide in the heart(B)	0.0041	38	3	0.0851	1.28E-01	RYR2,MAPK8,KNG1
Cholinergic synapse(K)	0.0121	112	6	0.0857	1.28E-01	GNG2,GNAI1,GNG12,PRKACB,ACHE,JAK2
Regulation of cytoplasmic and nuclear SMAD2/3 signaling(N)	0.0019	18	2	0.0861	1.28E-01	SMAD4,SMAD3
map kinase inactivation of smrt corepressor(B)	0.0019	18	2	0.0861	1.28E-01	MAPK8,RAC1
phosphoinositides and their downstream targets(B)	0.0019	18	2	0.0861	1.28E-01	MAPK8,RAC1
EPHA2 forward signaling(N)	0.0019	18	2	0.0861	1.28E-01	RAC1,SRC
Signaling events mediated by VEGFR1 and VEGFR2(N)	0.0068	63	4	0.0932	1.39E-01	CTNNB1,PTPN11,SRC,PTPN2
cyclins and cell cycle regulation(B)	0.0021	19	2	0.0943	1.39E-01	MAPK8,PTPN11
sprouty regulation of tyrosine kinase signals(B)	0.0021	19	2	0.0943	1.39E-01	MAPK8,PTPRC
5HT1 type receptor mediated signaling pathway(P)	0.0021	19	2	0.0943	1.39E-01	GNG2,GNG12
Sphingosine 1-phosphate (S1P) pathway(N)	0.0021	19	2	0.0943	1.39E-01	S1PR1,GNAI1
Aurora B signaling(N)	0.0043	40	3	0.0956	1.41E-01	BIRC5,KIF20A,PPP1CC
GABAergic synapse(K)	0.0096	89	5	0.0959	1.41E-01	GNG2,GNAI1,GNG12,PRKACB,SRC
HIV Life Cycle(R)	0.0126	116	6	0.0972	1.43E-01	CCNT2,PSIP1,NUP133,UBA52,UBC,CD4
Aldosterone-regulated sodium reabsorption(K)	0.0044	41	3	0.101	1.48E-01	INSR,IRS2,NR3C2
Arf1 pathway(N)	0.0022	20	2	0.1027	1.51E-01	RAC1,CD4
Morphine addiction(K)	0.01	92	5	0.1063	1.56E-01	GNG2,GNAI1,GNG12,PRKACB,ARRB1
FGF signaling pathway(P)	0.01	92	5	0.1063	1.56E-01	MAPK8,RAC2,RAC1,PTPN11,PRKCH
Bladder cancer(K)	0.0045	42	3	0.1066	1.56E-01	MYC,TP53,MMP9
Heterotrimeric G-protein signaling pathway-Gi alpha and Gs alpha mediated pathway(P)	0.0159	147	7	0.1066	1.55E-01	GNG2,GNAI1,GNG12,PYGL,PRKACB,EP300,ARRB1
segmentation clock(B)	0.0023	21	2	0.1114	1.60E-01	CTNNB1,MAPK8
ras signaling pathway(B)	0.0023	21	2	0.1114	1.60E-01	MAPK8,RAC1
Beta3 adrenergic receptor signaling pathway(P)	0.0023	21	2	0.1114	1.60E-01	GNG2,GNG12
nf-kb signaling pathway(B)	0.0023	21	2	0.1114	1.60E-01	MAPK8,NFKB1
Beta2 adrenergic receptor signaling pathway(P)	0.0023	21	2	0.1114	1.60E-01	GNG2,GNG12
tnf/stress related signaling(B)	0.0023	21	2	0.1114	1.60E-01	JUN,MAPK8
Oxytocin receptor mediated signaling pathway(P)	0.0023	21	2	0.1114	1.60E-01	GNG2,GNG12
PLK1 signaling events(N)	0.0048	44	3	0.118	1.70E-01	CDC20,CLSPN,KIF20A
intrinsic prothrombin activation pathway(B)	0.0024	22	2	0.1202	1.72E-01	KNG1,F2R
egf signaling pathway(B)	0.0024	22	2	0.1202	1.72E-01	MAPK8,STAT1
growth hormone signaling pathway(B)	0.0024	22	2	0.1202	1.72E-01	MAPK8,PTPN11
Nicotinic acetylcholine receptor signaling pathway(P)	0.0024	22	2	0.1202	1.72E-01	ACTG1,ACTG2
Long-term potentiation(K)	0.0076	70	4	0.1235	1.76E-01	GRIN2D,PRKACB,PPP1CC,EP300
Validated transcriptional targets of deltaNp63 isoforms(N)	0.0049	45	3	0.1239	1.75E-01	ATM,FASN,VDR
Integrin-linked kinase signaling(N)	0.0049	45	3	0.1239	1.75E-01	CTNNB1,JUN,RAC1
Fanconi anemia pathway(N)	0.0049	45	3	0.1239	1.75E-01	ATM,FANCF,BRCA1
Phagosome(K)	0.0166	153	7	0.1239	1.75E-01	ACTG1,RAC1,FCGR3B,C3,THBS4,OLR1,MPO
Regulation of actin cytoskeleton(K)	0.0229	212	9	0.1242	1.74E-01	ACTG1,ITGA2B,RAC2,RAC1,GNG12,PPP1CC,SRC,ITGA6,F2R
Inflammation mediated by chemokine and cytokine signaling pathway(P)	0.0077	71	4	0.1282	1.79E-01	NFKBIA,RAC2,STAT3,JAK2
Viral myocarditis(K)	0.0077	71	4	0.1282	1.79E-01	ACTG1,RAC2,RAC1,CYCS
signaling pathway from g-protein families(B)	0.0025	23	2	0.1291	1.78E-01	MAPK8,GNAI1
role of mef2d in t-cell apoptosis(B)	0.0025	23	2	0.1291	1.78E-01	PTPN11,MEF2D
Mismatch repair(K)	0.0025	23	2	0.1291	1.78E-01	PCNA,MSH2
influence of ras and rho proteins on g1 to s transition(B)	0.0025	23	2	0.1291	1.78E-01	MAPK8,RAC1
5HT4 type receptor mediated signaling pathway(P)	0.0025	23	2	0.1291	1.78E-01	GNG2,GNG12
Aquaporin-mediated transport(R)	0.005	46	3	0.1299	1.79E-01	GNG2,GNG12,PRKACB
Integrins in angiogenesis(N)	0.0051	47	3	0.136	1.85E-01	RAC1,PTPN11,SRC
TGF-beta receptor signaling(N)	0.0051	47	3	0.136	1.85E-01	CTNNB1,SMAD4,SMAD3
RNA transport(K)	0.017	157	7	0.1362	1.85E-01	EIF1AX,EIF1AY,EIF2S3,NUP133,EIF3G,EIF3E,EIF4B
role of erk5 in neuronal survival pathway(B)	0.0026	24	2	0.1382	1.87E-01	MAPK8,MEF2D
Melanogenesis(K)	0.0109	101	5	0.1409	1.90E-01	CTNNB1,GNAI1,PRKACB,EP300,LEF1
Type II diabetes mellitus(K)	0.0052	48	3	0.1421	1.91E-01	MAPK8,INSR,IRS2
Gastric acid secretion(K)	0.008	74	4	0.1425	1.91E-01	GNAI1,KCNJ15,CFTR,PRKACB
Retrograde endocannabinoid signaling(K)	0.011	102	5	0.145	1.94E-01	GNG2,MAPK8,GNAI1,GNG12,PRKACB
Glycosylphosphatidylinositol(GPI)-anchor biosynthesis(K)	0.0027	25	2	0.1475	1.94E-01	PIGO,PIGN
fmlp induced chemokine gene expression in hmc-1 cells(B)	0.0027	25	2	0.1475	1.94E-01	MAPK8,RAC1
mcalpain and friends in cell motility(B)	0.0027	25	2	0.1475	1.94E-01	MAPK8,RAC1
ABC-family proteins mediated transport(R)	0.0027	25	2	0.1475	1.94E-01	CFTR,ABCD2
Visual phototransduction in rods(R)	0.0027	25	2	0.1475	1.94E-01	RLBP1,RDH5
Glypican 1 network(N)	0.0027	25	2	0.1475	1.94E-01	LYN,SRC
Cortocotropin releasing factor receptor signaling pathway(P)	0.0027	25	2	0.1475	1.94E-01	GNG2,GNG12
Endocrine and other factor-regulated calcium reabsorption(K)	0.0053	49	3	0.1484	1.94E-01	PRKACB,VDR,ESR1
Fatty acid biosynthesis(K)	0.0006	6	1	0.1499	1.96E-01	FASN
Tight junction(K)	0.0143	132	6	0.1505	1.96E-01	CTNNB1,ACTG1,RAB13,GNAI1,SRC,PRKCH
Validated transcriptional targets of TAp63 isoforms(N)	0.0054	50	3	0.1548	2.01E-01	GADD45A,EP300,VDR
ALK1 signaling events(N)	0.0028	26	2	0.1568	2.02E-01	SMAD4,TGFB1
Calcium signaling in the CD4+ TCR pathway(N)	0.0028	26	2	0.1568	2.02E-01	JUN,FASLG
5HT2 type receptor mediated signaling pathway(P)	0.0028	26	2	0.1568	2.02E-01	GNG2,GNG12
Peroxisome(K)	0.0084	78	4	0.1626	2.08E-01	ACSL1,ABCD2,PEX6,PEX1
Protein processing in endoplasmic reticulum(K)	0.018	166	7	0.166	2.12E-01	MAPK8,SIL1,SSR3,TRAF2,LMAN1,HSPA5,HSPA8
Nicotinate and nicotinamide metabolism(K)	0.0029	27	2	0.1663	2.10E-01	NT5E,NAMPT
Beta1 adrenergic receptor signaling pathway(P)	0.0029	27	2	0.1663	2.10E-01	GNG2,GNG12
Insulin-mediated glucose transport(N)	0.0029	27	2	0.1663	2.10E-01	INSR,PPP1CC
Platelet homeostasis(R)	0.0085	79	4	0.1677	2.11E-01	GNG2,PTPN11,GNG12,PECAM1
Notch signaling pathway(N)	0.0056	52	3	0.1677	2.11E-01	MYC,EP300,HDAC1
Fc epsilon RI signaling pathway(K)	0.0087	80	4	0.173	2.16E-01	MAPK8,RAC2,RAC1,LYN
Opioid Signalling(R)	0.0087	80	4	0.173	2.16E-01	GNG2,GNAI1,GNG12,PRKACB
Signaling by Insulin receptor(R)	0.0118	109	5	0.1752	2.18E-01	GRB10,PTPN11,INSR,IRS2,EIF4B
Lissencephaly gene (LIS1) in neuronal migration and development(N)	0.003	28	2	0.1759	2.16E-01	RAC1,MAP1B
fc epsilon receptor i signaling in mast cells(B)	0.003	28	2	0.1759	2.16E-01	JUN,MAPK8
ErbB4 signaling events(N)	0.003	28	2	0.1759	2.16E-01	DLG4,JAK2
thrombin signaling and protease-activated receptors(B)	0.003	28	2	0.1759	2.16E-01	GNAI1,F2R
Reelin signaling pathway(N)	0.003	28	2	0.1759	2.16E-01	MAPK8,MAP1B
Vibrio cholerae infection(K)	0.0058	54	3	0.181	2.21E-01	ACTG1,CFTR,PRKACB
Endocytosis(K)	0.0219	202	8	0.1841	2.24E-01	SMAD3,TGFB1,ARRB1,SRC,CXCR1,HSPA8,IL2RB,F2R
Beta2 integrin cell surface interactions(N)	0.0031	29	2	0.1855	2.25E-01	C3,KNG1
vegf hypoxia and angiogenesis(B)	0.0031	29	2	0.1855	2.25E-01	MAPK8,KNG1
Myogenesis(R)	0.0031	29	2	0.1855	2.25E-01	CTNNB1,MEF2D
Post-translational protein modification(R)	0.022	203	8	0.1874	2.26E-01	HIST1H1C,ST6GALNAC2,HIST1H2BB,LMAN1,MUC1,PADI4,PIGO,PIGN
S Phase(R)	0.0121	112	5	0.1888	2.27E-01	PCNA,MYC,UBA52,GINS2,UBC
the information processing pathway at the ifn beta enhancer(B)	0.0032	30	2	0.1953	2.34E-01	JUN,NR3C1
Alpha-synuclein signaling(N)	0.0032	30	2	0.1953	2.34E-01	LYN,SRC
role of erbb2 in signal transduction and oncology(B)	0.0032	30	2	0.1953	2.34E-01	MAPK8,JAK2
Metabolism of nucleotides(R)	0.0062	57	3	0.2014	2.41E-01	TK1,NT5E,RRM2
amb2 Integrin signaling(N)	0.0034	31	2	0.2051	2.44E-01	NFKB1,MMP9
trefoil factors initiate mucosal healing(B)	0.0034	31	2	0.2051	2.44E-01	CTNNB1,MAPK8
EPHA forward signaling(N)	0.0034	31	2	0.2051	2.44E-01	LYN,SRC
Potassium Channels(R)	0.0094	87	4	0.211	2.51E-01	GNG2,KCNJ15,GNG12,KCNA3
ErbB signaling pathway(K)	0.0094	87	4	0.211	2.51E-01	JUN,MAPK8,MYC,SRC
Alcoholism(K)	0.0194	179	7	0.2136	2.54E-01	GRIN2D,GNG2,GNAI1,GNG12,HIST1H2BB,PPP1CC,HDAC1
ceramide signaling pathway(B)	0.0035	32	2	0.2149	2.55E-01	MAPK8,BIRC3
roles of ? arrestin dependent recruitment of src kinases in gpcr signaling(B)	0.0035	32	2	0.2149	2.55E-01	MAPK8,SRC
Syndecan-4-mediated signaling events(N)	0.0035	32	2	0.2149	2.55E-01	RAC1,MMP9
DNA replication(P)	0.001	9	1	0.2162	2.55E-01	PCNA
alpha-linolenic (omega3) and linoleic (omega6) acid metabolism(R)	0.001	9	1	0.2162	2.55E-01	ACSL1
PIP3 activates AKT signaling(R)	0.0128	118	5	0.2171	2.55E-01	GNG2,PTPN11,GNG12,FOXO3,IRS2
PI3K/AKT Signaling in Cancer(R)	0.0128	118	5	0.2171	2.55E-01	GNG2,PTPN11,GNG12,FOXO3,IRS2
Coregulation of Androgen receptor activity(N)	0.0065	60	3	0.2223	2.61E-01	CTNNB1,BRCA1,NCOA2
Neurotrophic factor-mediated Trk receptor signaling(N)	0.0065	60	3	0.2223	2.61E-01	RAC1,PTPN11,STAT3
toll-like receptor pathway(B)	0.0036	33	2	0.2248	2.63E-01	JUN,MAPK8
Latent infection of Homo sapiens with Mycobacterium tuberculosis(R)	0.0037	34	2	0.2347	2.76E-01	CAMP,LTF
Arf6 trafficking events(N)	0.0037	34	2	0.2347	2.76E-01	CTNNB1,EXOC5
Cytosolic DNA-sensing pathway(K)	0.0067	62	3	0.2365	2.78E-01	NFKBIA,NFKB1,RIPK1
Serotonergic synapse(K)	0.0132	122	5	0.2366	2.77E-01	GNG2,GNAI1,GNG12,PRKACB,ALOX5
VEGF and VEGFR signaling network(N)	0.0011	10	1	0.2371	2.73E-01	NRP1
regulation of splicing through sam68(B)	0.0011	10	1	0.2371	2.73E-01	MAPK8
Hedgehog signaling pathway(P)	0.0011	10	1	0.2371	2.73E-01	PTCH1
rho-selective guanine exchange factor akap13 mediates stress fiber formation(B)	0.0011	10	1	0.2371	2.73E-01	MAPK8
il22 soluble receptor signaling pathway(B)	0.0011	10	1	0.2371	2.73E-01	STAT1
lck and fyn tyrosine kinases in initiation of tcr activation(B)	0.0011	10	1	0.2371	2.73E-01	PTPN11
alternative complement pathway(B)	0.0011	10	1	0.2371	2.73E-01	C3
p53 pathway by glucose deprivation(P)	0.0011	10	1	0.2371	2.73E-01	TP53
Class I PI3K signaling events mediated by Akt(N)	0.0038	35	2	0.2447	2.80E-01	FOXO3,SRC
a6b1 and a6b4 Integrin signaling(N)	0.0038	35	2	0.2447	2.80E-01	RAC1,ITGA6
mTOR signaling pathway(N)	0.0069	64	3	0.2508	2.87E-01	RRAGD,EIF4B,CYCS
Epigenetic pathways(R)	0.0102	94	4	0.2512	2.86E-01	PCNA,HIST1H2BB,SETDB1,HDAC1
NGF signalling via TRKA from the plasma membrane(R)	0.0239	221	8	0.2514	2.86E-01	GNG2,PTPN11,GNG12,STAT3,FOXO3,PRKACB,IRS2,SRC
African trypanosomiasis(K)	0.0039	36	2	0.2546	2.90E-01	FASLG,HBD
lectin induced complement pathway(B)	0.0012	11	1	0.2575	2.86E-01	C3
effects of calcineurin in keratinocyte differentiation(B)	0.0012	11	1	0.2575	2.86E-01	SP3
ALK2 signaling events(N)	0.0012	11	1	0.2575	2.86E-01	SMAD4
regulation of eif2(B)	0.0012	11	1	0.2575	2.86E-01	MAPK8
Metabotropic glutamate receptor group II pathway(P)	0.0012	11	1	0.2575	2.86E-01	PRKACB
Signaling by VEGF(R)	0.0012	11	1	0.2575	2.86E-01	NRP1
il 2 signaling pathway(B)	0.0012	11	1	0.2575	2.86E-01	IL2RB
hemoglobins chaperone(B)	0.0012	11	1	0.2575	2.86E-01	GATA1
protein kinase a at the centrosome(B)	0.0012	11	1	0.2575	2.86E-01	MAPK8
regulation of transcriptional activity by pml(B)	0.0012	11	1	0.2575	2.86E-01	TP53
cxcr4 signaling pathway(B)	0.0012	11	1	0.2575	2.86E-01	GNAI1
how does salmonella hijack a cell(B)	0.0012	11	1	0.2575	2.86E-01	RAC1
Metabolism of carbohydrates(R)	0.0241	223	8	0.2589	2.86E-01	TALDO1,AGRN,PYGL,PRKACB,NUP133,GNS,LUM,HS3ST1
Synthesis of DNA(R)	0.0104	96	4	0.2629	2.91E-01	PCNA,UBA52,GINS2,UBC
Fc gamma R-mediated phagocytosis(K)	0.0104	96	4	0.2629	2.91E-01	RAC2,RAC1,LYN,PTPRC
rac1 cell motility signaling pathway(B)	0.004	37	2	0.2646	2.93E-01	MAPK8,RAC1
Beta1 integrin cell surface interactions(N)	0.0071	66	3	0.2653	2.93E-01	LAMC1,COL1A2,ITGA6
The citric acid (TCA) cycle and respiratory electron transport(R)	0.0139	128	5	0.2668	2.95E-01	ATP5C1,CYCS,MT-CO2,MT-ND1,ATP5F1
Axon guidance(K)	0.014	129	5	0.272	3.01E-01	GNAI1,RAC2,RAC1,NRP1,ABLIM1
EPHB forward signaling(N)	0.0041	38	2	0.2746	3.04E-01	RAC1,SRC
Metabolism of Angiotensinogen to Angiotensins(R)	0.0013	12	1	0.2774	3.01E-01	CTSG
phospholipase c-epsilon pathway(B)	0.0013	12	1	0.2774	3.01E-01	MAPK8
attenuation of gpcr signaling(B)	0.0013	12	1	0.2774	3.01E-01	MAPK8
akap95 role in mitosis and chromosome dynamics(B)	0.0013	12	1	0.2774	3.01E-01	MAPK8
granzyme a mediated apoptosis pathway(B)	0.0013	12	1	0.2774	3.01E-01	DFFB
erythropoietin mediated neuroprotection through nf-kb(B)	0.0013	12	1	0.2774	3.01E-01	JUN
carm1 and regulation of the estrogen receptor(B)	0.0013	12	1	0.2774	3.01E-01	NR3C1
insulin signaling pathway(B)	0.0013	12	1	0.2774	3.01E-01	PTPN11
b cell survival pathway(B)	0.0013	12	1	0.2774	3.01E-01	MAPK8
role of ran in mitotic spindle regulation(B)	0.0013	12	1	0.2774	3.01E-01	MAPK8
GnRH signaling pathway(K)	0.0109	101	4	0.2927	3.21E-01	JUN,MAPK8,PRKACB,SRC
activation of csk by camp-dependent protein kinase inhibits signaling through the t cell receptor(B)	0.0043	40	2	0.2945	3.22E-01	MAPK8,PTPRC
extrinsic prothrombin activation pathway(B)	0.0014	13	1	0.2967	3.16E-01	F2R
role of mitochondria in apoptotic signaling(B)	0.0014	13	1	0.2967	3.16E-01	BIRC3
transcription regulation by methyltransferase of carm1(B)	0.0014	13	1	0.2967	3.16E-01	MAPK8
double stranded rna induced gene expression(B)	0.0014	13	1	0.2967	3.16E-01	TP53
human cytomegalovirus and map kinase pathways(B)	0.0014	13	1	0.2967	3.16E-01	MAPK8
fibrinolysis pathway(B)	0.0014	13	1	0.2967	3.16E-01	F2R
il 3 signaling pathway(B)	0.0014	13	1	0.2967	3.16E-01	PTPN11
estrogen responsive protein efp controls cell cycle and breast tumors growth(B)	0.0014	13	1	0.2967	3.16E-01	TP53
classical complement pathway(B)	0.0014	13	1	0.2967	3.16E-01	C3
DNA-PK pathway in nonhomologous end joining(N)	0.0014	13	1	0.2967	3.16E-01	POLM
Advanced glycosylation endproduct receptor signaling(R)	0.0014	13	1	0.2967	3.16E-01	S100A12
Non-homologous end-joining(K)	0.0014	13	1	0.2967	3.16E-01	POLM
trka receptor signaling pathway(B)	0.0014	13	1	0.2967	3.16E-01	MAPK8
Actin assembly(R)	0.0014	13	1	0.2967	3.16E-01	ACTG1
epo signaling pathway(B)	0.0014	13	1	0.2967	3.16E-01	PTPN11
Graft-versus-host disease(K)	0.0044	41	2	0.3044	3.24E-01	KLRD1,FASLG
Systemic lupus erythematosus(K)	0.0148	137	5	0.3136	3.36E-01	FCGR3B,ELANE,C3,HIST1H2BB,CTSG
il 4 signaling pathway(B)	0.0015	14	1	0.3155	3.34E-01	MAPK8
Folate biosynthesis(K)	0.0015	14	1	0.3155	3.34E-01	MOCS2
S1P4 pathway(N)	0.0015	14	1	0.3155	3.34E-01	GNAI1
stress induction of hsp regulation(B)	0.0015	14	1	0.3155	3.34E-01	FASLG
eukaryotic protein translation(B)	0.0015	14	1	0.3155	3.34E-01	EIF1AX
melanocyte development and pigmentation pathway(B)	0.0015	14	1	0.3155	3.34E-01	MAPK8
Neuroactive ligand-receptor interaction(K)	0.0295	273	9	0.3211	3.41E-01	S1PR1,GRIN2D,LPAR6,FPR1,MC3R,C3AR1,CTSG,NR3C1,F2R
Mucopolysaccharidoses(R)	0.0115	106	4	0.323	3.42E-01	AGRN,GNS,LUM,HS3ST1
FOXA2 and FOXA3 transcription factor networks(N)	0.0047	43	2	0.3242	3.43E-01	NR3C1,CEBPB
Gastrin-CREB signalling pathway via PKC and MAPK(R)	0.0223	206	7	0.3247	3.43E-01	GNG2,LPAR6,RAC1,GNG12,KNG1,PRKCH,F2R
Arf6 downstream pathway(N)	0.0016	15	1	0.3338	3.52E-01	RAC1
ucalpain and friends in cell spread(B)	0.0016	15	1	0.3338	3.52E-01	RAC1
Sumoylation by RanBP2 regulates transcriptional repression(N)	0.0016	15	1	0.3338	3.52E-01	HDAC1
PAR4-mediated thrombin signaling events(N)	0.0016	15	1	0.3338	3.52E-01	GNG2
ABC transporters(K)	0.0048	44	2	0.334	3.51E-01	CFTR,ABCD2
VEGF signaling pathway(K)	0.0082	76	3	0.3386	3.56E-01	RAC2,RAC1,SRC
RhoA signaling pathway(N)	0.0049	45	2	0.3438	3.62E-01	JUN,MAPK8
Cardiac muscle contraction(K)	0.0083	77	3	0.3459	3.64E-01	RYR2,CACNA2D3,TPM2
Rap1 signalling(R)	0.0017	16	1	0.3516	3.65E-01	PRKACB
role of pi3k subunit p85 in regulation of actin organization and cell migration(B)	0.0017	16	1	0.3516	3.65E-01	RAC1
bone remodeling(B)	0.0017	16	1	0.3516	3.65E-01	MAPK8
hypoxia-inducible factor in the cardivascular system(B)	0.0017	16	1	0.3516	3.65E-01	JUN
the igf-1 receptor and longevity(B)	0.0017	16	1	0.3516	3.65E-01	MAPK8
y branching of actin filaments(B)	0.0017	16	1	0.3516	3.65E-01	RAC1
chromatin remodeling by hswi/snf atp-dependent complexes(B)	0.0017	16	1	0.3516	3.65E-01	NR3C1
Circadian rhythm pathway(N)	0.0017	16	1	0.3516	3.65E-01	ARNTL
Oocyte meiosis(K)	0.0121	112	4	0.3595	3.74E-01	CDC20,PRKACB,PPP1CC,SMC1A
Notch signaling pathway(K)	0.0051	47	2	0.3633	3.77E-01	EP300,HDAC1
Pantothenate and CoA biosynthesis(K)	0.0018	17	1	0.3689	3.80E-01	AASDHPPT
Primary bile acid biosynthesis(K)	0.0018	17	1	0.3689	3.80E-01	CYP27A1
Syndecan-3-mediated signaling events(N)	0.0018	17	1	0.3689	3.80E-01	SRC
Renin-angiotensin system(K)	0.0018	17	1	0.3689	3.80E-01	CTSG
Lipid digestion, mobilization, and transport(R)	0.0052	48	2	0.3729	3.84E-01	PRKACB,PPP1CC
Transcriptional Regulation of Pluripotent Stem Cells(R)	0.0053	49	2	0.3825	3.90E-01	STAT3,EPAS1
Regulation of Cholesterol Biosynthesis by SREBF (SREBP)(R)	0.0053	49	2	0.3825	3.90E-01	FASN,NCOA2
Amyloids(R)	0.0053	49	2	0.3825	3.90E-01	HIST1H2BB,LTF
Muscle contraction(R)	0.0053	49	2	0.3825	3.90E-01	ACTG2,TPM2
Vascular smooth muscle contraction(K)	0.0126	116	4	0.3839	3.91E-01	ACTG2,PRKACB,PPP1CC,PRKCH
VEGF signaling pathway(P)	0.0019	18	1	0.3858	3.90E-01	ETS1
regulation of pgc-1a(B)	0.0019	18	1	0.3858	3.90E-01	MEF2D
Degradation of beta catenin(N)	0.0019	18	1	0.3858	3.90E-01	CTNNB1
cdk regulation of dna replication(B)	0.0019	18	1	0.3858	3.90E-01	MAPK8
gata3 participate in activating the th2 cytokine genes expression(B)	0.0019	18	1	0.3858	3.90E-01	MAPK8
SLC-mediated transmembrane transport(R)	0.0128	118	4	0.396	4.01E-01	SLC4A7,SLC4A1,NUP133,SLC1A3
Cellular roles of Anthrax toxin(N)	0.0021	19	1	0.4022	4.02E-01	DEFA1
Metabolism of nitric oxide(R)	0.0021	19	1	0.4022	4.02E-01	DLG4
Bile acid and bile salt metabolism(R)	0.0021	19	1	0.4022	4.02E-01	CYP27A1
Hypoxic and oxygen homeostasis regulation of HIF-1-alpha(N)	0.0021	19	1	0.4022	4.02E-01	TP53
cystic fibrosis transmembrane conductance regulator (cftr) and beta 2 adrenergic receptor (b2ar) pathway(B)	0.0021	19	1	0.4022	4.02E-01	MAPK8
Glycosaminoglycan degradation(K)	0.0021	19	1	0.4022	4.02E-01	GNS
the co-stimulatory signal during t-cell activation(B)	0.0021	19	1	0.4022	4.02E-01	PTPN11
Fanconi anemia pathway(K)	0.0056	52	2	0.4109	4.11E-01	FANCF,BRCA1
Regulation of mRNA Stability by Proteins that Bind AU-rich Elements(R)	0.0093	86	3	0.4114	4.10E-01	UBA52,UBC,HSPA8
Progesterone-mediated oocyte maturation(K)	0.0093	86	3	0.4114	4.10E-01	MAPK8,GNAI1,PRKACB
lissencephaly gene (lis1) in neuronal migration and development(B)	0.0022	20	1	0.4182	4.15E-01	MAPK8
regulation of bad phosphorylation(B)	0.0022	20	1	0.4182	4.15E-01	MAPK8
Canonical Wnt signaling pathway(N)	0.0022	20	1	0.4182	4.15E-01	CTNNB1
TCR signaling in na&#xef;ve CD8+ T cells(N)	0.0057	53	2	0.4202	4.17E-01	CD247,PTPRC
Non-small cell lung cancer(K)	0.0058	54	2	0.4295	4.27E-01	TP53,FOXO3
Gap junction(K)	0.0096	89	3	0.4328	4.31E-01	GNAI1,PRKACB,SRC
caspase cascade in apoptosis(B)	0.0023	21	1	0.4338	4.28E-01	BIRC3
induction of apoptosis through dr3 and dr4/5 death receptors(B)	0.0023	21	1	0.4338	4.28E-01	MAPK8
Visual signal transduction: Cones(N)	0.0023	21	1	0.4338	4.28E-01	RDH5
PDGFR-alpha signaling pathway(N)	0.0023	21	1	0.4338	4.28E-01	JUN
Pathogenic Escherichia coli infection(K)	0.006	55	2	0.4386	4.34E-01	CTNNB1,ACTG1
Ribosome(K)	0.0098	91	3	0.447	4.43E-01	RPS20,UBA52,RSL24D1
Hedgehog signaling pathway(K)	0.0061	56	2	0.4477	4.43E-01	PTCH1,PRKACB
Circadian rhythm - mammal(K)	0.0024	22	1	0.4489	4.41E-01	ARNTL
regulation of eif-4e and p70s6 kinase(B)	0.0024	22	1	0.4489	4.41E-01	MAPK8
stathmin and breast cancer resistance to antimicrotubule agents(B)	0.0024	22	1	0.4489	4.41E-01	MAPK8
regulation of ck1/cdk5 by type 1 glutamate receptors(B)	0.0024	22	1	0.4489	4.41E-01	MAPK8
Rheumatoid arthritis(K)	0.01	92	3	0.454	4.46E-01	JUN,CXCL1,TGFB1
Signaling by BMP(R)	0.0025	23	1	0.4637	4.53E-01	SMAD4
ccr3 signaling in eosinophils(B)	0.0025	23	1	0.4637	4.53E-01	MAPK8
Signaling events mediated by the Hedgehog family(N)	0.0025	23	1	0.4637	4.53E-01	PTCH1
Processing of Capped Intronless Pre-mRNA(R)	0.0025	23	1	0.4637	4.53E-01	NUDT21
Visual signal transduction: Rods(N)	0.0025	23	1	0.4637	4.53E-01	RDH5
Protein export(K)	0.0025	23	1	0.4637	4.53E-01	HSPA5
Alzheimer disease-amyloid secretase pathway(P)	0.0064	59	2	0.4744	4.63E-01	MAPK8,PRKCH
Dorso-ventral axis formation(K)	0.0026	24	1	0.478	4.64E-01	ETS1
transcription factor creb and its extracellular signals(B)	0.0026	24	1	0.478	4.64E-01	MAPK8
skeletal muscle hypertrophy is regulated via akt-mtor pathway(B)	0.0026	24	1	0.478	4.64E-01	MAPK8
mtor signaling pathway(B)	0.0026	24	1	0.478	4.64E-01	MAPK8
Cell adhesion molecules (CAMs)(K)	0.0144	133	4	0.4853	4.71E-01	ITGA6,CD4,PTPRC,PECAM1
Signaling by the B Cell Receptor (BCR)(R)	0.0382	353	10	0.486	4.71E-01	GNG2,NFKBIA,PTPN11,NFKB1,LYN,GNG12,FOXO3,IRS2,UBA52,UBC
Parkinson disease(P)	0.0066	61	2	0.4918	4.77E-01	HSPA5,HSPA8
C-MYC pathway(N)	0.0027	25	1	0.492	4.75E-01	MYC
VEGFR3 signaling in lymphatic endothelium(N)	0.0027	25	1	0.492	4.75E-01	COL1A2
Apoptosis signaling pathway(P)	0.0028	26	1	0.5056	4.88E-01	PRKCH
activation of camp-dependent protein kinase pka(B)	0.0028	26	1	0.5056	4.88E-01	MAPK8
Processing of Capped Intron-Containing Pre-mRNA(R)	0.0149	138	4	0.5139	4.95E-01	NUP133,RBMX,SMC1A,NUDT21
Pancreatic secretion(K)	0.0109	101	3	0.5153	4.96E-01	RYR2,RAC1,CFTR
Glycosaminoglycan biosynthesis - heparan sulfate(K)	0.0029	27	1	0.5188	4.98E-01	HS3ST1
Collecting duct acid secretion(K)	0.0029	27	1	0.5188	4.98E-01	SLC4A1
Pyrimidine metabolism(K)	0.011	102	3	0.5218	5.00E-01	TK1,NT5E,RRM2
Influenza Infection(R)	0.0153	141	4	0.5308	5.09E-01	RPS20,TGFB1,NUP133,UBA52
role of ?-arrestins in the activation and targeting of map kinases(B)	0.003	28	1	0.5317	5.08E-01	MAPK8
Pentose phosphate pathway(K)	0.003	28	1	0.5317	5.08E-01	TALDO1
Phototransduction(K)	0.0031	29	1	0.5442	5.19E-01	ARRB1
Butanoate metabolism(K)	0.0031	29	1	0.5442	5.19E-01	ALDH5A1
Heterotrimeric G-protein signaling pathway-Gq alpha and Go alpha mediated pathway(P)	0.0117	108	3	0.5603	5.34E-01	GNG2,GNG12,PRKCH
Long-term depression(K)	0.0076	70	2	0.5654	5.38E-01	GNAI1,LYN
DAG and IP3 signaling(R)	0.0034	31	1	0.5683	5.39E-01	PRKACB
erk and pi-3 kinase are necessary for collagen binding in corneal epithelia(B)	0.0034	31	1	0.5683	5.39E-01	MAPK8
Signaling by Wnt(R)	0.0119	110	3	0.5727	5.42E-01	CTNNB1,UBA52,UBC
Bile secretion(K)	0.0077	71	2	0.5731	5.42E-01	CFTR,PRKACB
Alanine, aspartate and glutamate metabolism(K)	0.0035	32	1	0.5799	5.45E-01	ALDH5A1
rho cell motility signaling pathway(B)	0.0035	32	1	0.5799	5.45E-01	MAPK8
Arachidonic acid metabolism(R)	0.0035	32	1	0.5799	5.45E-01	ALOX5
Formation of Fibrin Clot (Clotting Cascade)(R)	0.0035	32	1	0.5799	5.45E-01	KNG1
Base excision repair(K)	0.0036	33	1	0.5911	5.52E-01	PCNA
Trk receptor signaling mediated by the MAPK pathway(N)	0.0036	33	1	0.5911	5.52E-01	EGR1
integrin signaling pathway(B)	0.0036	33	1	0.5911	5.52E-01	MAPK8
Regulation of DNA replication(R)	0.0081	75	2	0.6029	5.59E-01	UBA52,UBC
Cysteine and methionine metabolism(K)	0.0038	35	1	0.6127	5.65E-01	TST
Internalization of ErbB1(N)	0.0038	35	1	0.6127	5.65E-01	SRC
DNA replication(K)	0.0039	36	1	0.6231	5.71E-01	PCNA
chrebp regulation by carbohydrates and camp(B)	0.0039	36	1	0.6231	5.71E-01	MAPK8
ATR signaling pathway(N)	0.004	37	1	0.6332	5.76E-01	CLSPN
nfat and hypertrophy of the heart (B)	0.004	37	1	0.6332	5.76E-01	MAPK8
Diabetes pathways(R)	0.0131	121	3	0.6369	5.77E-01	EXOC5,CTSG,HSPA5
Lysosome(K)	0.0131	121	3	0.6369	5.77E-01	AP4E1,GNS,CTSG
Regulation of RAC1 activity(N)	0.0041	38	1	0.643	5.80E-01	RAC1
Allograft rejection(K)	0.0041	38	1	0.643	5.80E-01	FASLG
Nicotine addiction(K)	0.0043	40	1	0.6619	5.94E-01	GRIN2D
Alzheimer's disease(K)	0.0182	168	4	0.6676	5.98E-01	GRIN2D,ATP5C1,CYCS,ATP5F1
BMP receptor signaling(N)	0.0044	41	1	0.671	6.00E-01	SMAD4
Class I MHC mediated antigen processing & presentation(R)	0.0273	252	6	0.6787	6.05E-01	ERAP1,ERAP2,CDC20,UBA52,UBC,HSPA5
Stabilization and expansion of the E-cadherin adherens junction(N)	0.0045	42	1	0.6798	6.05E-01	CTNNB1
Type I diabetes mellitus(K)	0.0047	43	1	0.6884	6.11E-01	FASLG
Parkinson's disease(K)	0.0142	131	3	0.6892	6.11E-01	ATP5C1,CYCS,ATP5F1
Salivary secretion(K)	0.0096	89	2	0.6947	6.14E-01	CAMP,PRKACB
ion channels and their functional role in vascular endothelium(B)	0.0048	44	1	0.6967	6.13E-01	KNG1
Fatty acid metabolism(K)	0.0048	44	1	0.6967	6.13E-01	ACSL1
Vasopressin-regulated water reabsorption(K)	0.0048	44	1	0.6967	6.13E-01	PRKACB
mRNA surveillance pathway(K)	0.0097	90	2	0.7006	6.15E-01	PPP1CC,NUDT21
Nucleotide excision repair(K)	0.005	46	1	0.7128	6.22E-01	PCNA
GPCR downstream signaling(R)	0.0928	858	21	0.7161	6.24E-01	S1PR1,GNG2,CCR7,LPAR6,GNAI1,RAC2,RAC1,ADM,CXCL1,C3,CXCL2,FPR1,GNG12,MC3R,RGR,C3AR1,CXCR1,CXCR5,KNG1,PRKCH,F2R
Ubiquitin mediated proteolysis(K)	0.0148	137	3	0.7178	6.24E-01	CDC20,BIRC3,BRCA1
Nucleotide-binding domain, leucine rich repeat containing receptor (NLR) signaling pathways(R)	0.0051	47	1	0.7205	6.25E-01	BIRC3
Amino sugar and nucleotide sugar metabolism(K)	0.0052	48	1	0.728	6.29E-01	CHI3L1
RNA Polymerase I, RNA Polymerase III, and Mitochondrial Transcription(R)	0.0103	95	2	0.7284	6.28E-01	HIST1H2BB,NFIC
Calcium signaling pathway(K)	0.0198	183	4	0.7308	6.28E-01	GRIN2D,RYR2,PRKACB,F2R
Deadenylation-dependent mRNA decay(R)	0.0053	49	1	0.7353	6.26E-01	EIF4B
Metabolism of non-coding RNA(R)	0.0053	49	1	0.7353	6.26E-01	NUP133
Lysine degradation(K)	0.0053	49	1	0.7353	6.26E-01	SETDB1
Intestinal immune network for IgA production(K)	0.0053	49	1	0.7353	6.26E-01	TGFB1
Glutathione metabolism(K)	0.0053	49	1	0.7353	6.26E-01	RRM2
Drug metabolism - other enzymes(K)	0.0055	51	1	0.7493	6.32E-01	TK1
Mineral absorption(K)	0.0055	51	1	0.7493	6.32E-01	VDR
Cadherin signaling pathway(P)	0.0108	100	2	0.754	6.34E-01	CTNNB1,PCDHA5
mTOR signaling pathway(K)	0.0056	52	1	0.756	6.33E-01	EIF4B
Taste transduction(K)	0.0056	52	1	0.756	6.33E-01	PRKACB
RNA Polymerase II Transcription(R)	0.0109	101	2	0.7588	6.34E-01	CCNT2,NUDT21
Fcgamma receptor (FCGR) dependent phagocytosis(R)	0.0253	234	5	0.7603	6.34E-01	ACTG1,RAC1,LYN,SRC,CD247
Autoimmune thyroid disease(K)	0.0057	53	1	0.7626	6.34E-01	FASLG
MHC class II antigen presentation(R)	0.0111	103	2	0.7683	6.36E-01	KIF20A,SPTBN2
Endothelin signaling pathway(P)	0.0058	54	1	0.769	6.36E-01	PRKCH
Immunoregulatory interactions between a Lymphoid and a non-Lymphoid cell(R)	0.0256	237	5	0.7699	6.35E-01	KLRD1,TYROBP,KLRG1,C3,CD247
Starch and sucrose metabolism(K)	0.006	55	1	0.7752	6.38E-01	PYGL
Ion channel transport(R)	0.0061	56	1	0.7812	6.40E-01	KCNJ15
Nonsense-Mediated Decay(R)	0.0115	106	2	0.7819	6.40E-01	RPS20,UBA52
Protein folding(R)	0.0062	57	1	0.7871	6.41E-01	CCT2
Arginine and proline metabolism(K)	0.0062	57	1	0.7871	6.41E-01	ARG1
Arachidonic acid metabolism(K)	0.0068	63	1	0.8192	6.60E-01	ALOX5
Glioma(K)	0.007	65	1	0.8288	6.64E-01	TP53
Retinol metabolism(K)	0.0071	66	1	0.8334	6.66E-01	RDH5
Signaling by Rho GTPases(R)	0.0135	125	2	0.8529	6.74E-01	RAC2,RAC1
Melanoma(K)	0.0077	71	1	0.8546	6.74E-01	TP53
Spliceosome(K)	0.0137	127	2	0.859	6.75E-01	RBMX,HSPA8
Oxidative phosphorylation(K)	0.0144	133	2	0.876	6.81E-01	ATP5C1,ATP5F1
Protein digestion and absorption(K)	0.0088	81	1	0.8893	6.85E-01	COL1A2
Glycerophospholipid metabolism(K)	0.0092	85	1	0.9008	6.87E-01	ACHE
Biological oxidations(R)	0.0094	87	1	0.906	6.87E-01	CYP27A1
Metabolism of amino acids and derivatives(R)	0.0164	152	2	0.918	6.90E-01	ARG1,TST
Purine metabolism(K)	0.0181	167	2	0.9414	6.96E-01	NT5E,RRM2
Phospholipid metabolism(R)	0.0203	188	2	0.9637	7.02E-01	PRKACB,ACHE
Complement cascade(R)	0.0203	188	1	0.9941	7.06E-01	C3
Metabolic pathways(K)	0.126	1164	17	0.999	7.05E-01	ATP5C1,TALDO1,TK1,ARG1,MOCS2,NT5E,CYP27A1,RRM2,ACSL1,FASN,GNS,TST,ALDH5A1,PIGO,PIGN,ATP5F1,ALOX5
Olfactory transduction(K)	0.0434	401	1	1	7.04E-01	PRKACB
