# Supplementary material for: Network-based analysis of comorbidities risk during an infection: SARS and HIV case studies
Source: BMC Bioinformatics. 2014 Oct 24;15(1):333. doi: 10.1186/1471-2105-15-333 (PMC4363349; doi:10.1186/1471-2105-15-333)
Supplement: Supplementary file 7 — Additional file 7: Table S7. Phenotypic disease association for SARS infection based on the ICD9 codes at the 3-digit category level. Only statistically significant links with high relative risk R R ij are considered. (CSV 9 KB) [file 12859_2013_6782_MOESM7_ESM.csv]

ICD-9 code disease 1	ICD-9 code disease 2	Prevalence disease 1	Prevalence disease 2	Co-ocurrence between diseases 1 and 2	Relative Risk	Relative Risk 99% Conf. Interval (left)	Relative Risk 99% Conf. Interval (right)	Phi-correlation	t-test value
079	655	62983	3	1	69.00813447	5.125446831	929.1136519	0.002272688	0.570355537
079	408	62983	5	1	41.40488068	3.075276562	557.466657	0.00174316	0.437464257
057	079	391	62983	69	36.53371825	26.71522484	49.96074624	0.013556693	3.402502536
079	338	62983	8	1	25.87805043	1.922050827	348.4161213	0.001357625	0.340709993
079	247	62983	12	1	17.25203362	1.28136832	232.2772144	0.001086217	0.272597452
079	497	62983	12	1	17.25203362	1.28136832	232.2772144	0.001086217	0.272597452
079	764	62983	12	1	17.25203362	1.28136832	232.2772144	0.001086217	0.272597452
079	765	62983	13	1	15.92495411	1.182801682	214.409708	0.001038253	0.260560232
079	468	62983	14	1	14.78745739	1.098315973	199.0947063	0.000995329	0.249788046
066	079	171	62983	11	13.31735928	6.080817588	29.16582445	0.003107683	0.779908423
079	674	62983	32	2	12.93902521	2.058072147	81.34718392	0.001303055	0.327015066
079	083	62983	289	17	12.17790608	6.482013813	22.87890783	0.003666337	0.920110762
065	079	18	62983	1	11.50135575	0.854246036	154.8513875	0.000859607	0.215727288
024	079	19	62983	1	10.89602123	0.809285767	146.7013056	0.000832254	0.208862699
079	761	62983	39	2	10.61663607	1.688674859	66.74639639	0.001158709	0.290789973
