# Supplementary material for: Network-based analysis of comorbidities risk during an infection: SARS and HIV case studies
Source: BMC Bioinformatics. 2014 Oct 24;15(1):333. doi: 10.1186/1471-2105-15-333 (PMC4363349; doi:10.1186/1471-2105-15-333)
Supplement: Supplementary file 8 — Additional file 8: Table S8. Phenotypic disease association for SARS infection based on the ICD9 codes at the 5-digit category level. Only statistically significant links with high relative risk R R ij are considered. (CSV 4 KB) [file 12859_2013_6782_MOESM8_ESM.csv]

ICD-9 code disease 1	ICD-9 code disease 2	Prevalence disease 1	Prevalence disease 2	Co-ocurrence between diseases 1 and 2	Relative Risk	Relative Risk 99% Conf. Interval (left)	Relative Risk 99% Conf. Interval (right)	Phi-correlation	t-test value
41.85	480.3	32308	10	1	40.35848087	2.997557322	543.378092	0.001717858	0.308766088
240.9	480.3	17852	10	1	73.03953619	5.424869281	983.3921464	0.002335969	0.312095444
253.6	480.3	41992	10	3	93.1535864	20.762197	417.9514654	0.004587238	0.940001958
294.9	480.3	20406	10	1	63.89796138	4.745900944	860.3107222	0.002180775	0.311508272
305	480.3	49624	10	1	26.27562873	1.951580242	353.7690381	0.001368142	0.304767512
331.4	480.3	28324	10	1	46.03522808	3.419186102	619.8089724	0.001840167	0.309684769
345.1	480.3	29078	10	1	44.8415228	3.330526125	603.7370948	0.001815131	0.309510951
345.3	480.3	14443	10	1	90.27915253	6.70529668	1215.505558	0.002603603	0.312877847
362.5	480.3	23209	10	1	56.18086949	4.172731664	756.4085954	0.002040605	0.31086319
362.83	480.3	1724	10	1	756.3235499	56.17063184	10183.70799	0.007606514	0.315656538
364.3	480.3	1994	10	1	653.9126379	48.56527484	8804.6807	0.007071412	0.315617932
365.9	480.3	179709	10	3	21.76688647	4.851452953	97.66091746	0.002149934	0.911399343
369	480.3	30371	10	1	42.93246189	3.188734553	578.033779	0.001774359	0.309212823
369.61	480.3	1835	10	1	710.573188	52.77308501	9567.647134	0.007372267	0.315641508
371.24	480.3	45	10	1	28975.59556	2145.916763	391247.7651	0.047138925	0.309454608
389.9	480.3	47926	10	1	27.20656429	2.020723802	366.3029749	0.001393961	0.305159944
414	480.3	1283	10	1	1016.291348	75.47596216	13684.46424	0.008820245	0.315698212
436	480.3	1681	10	2	1551.340631	246.7283774	9754.280302	0.015416801	0.631787791
438	480.3	570	10	1	2287.547018	169.8655922	30805.95246	0.013239828	0.315569175
483.8	480.3	10	1857	1	702.1549812	52.1479226	9454.29066	0.00732835	0.315638379
590.8	480.3	10	44489	1	29.30840882	2.176834468	394.6018129	0.001450572	0.305954081
682.3	480.3	10	47207	1	27.62094181	2.051500941	371.8820747	0.001405301	0.305326096
682.4	480.3	10	21044	1	61.9607394	4.602018313	834.2281509	0.002146448	0.311361496
716.9	480.3	10	2426	1	537.4698269	39.91767611	7236.739282	0.006408943	0.315545225
726.1	480.3	10	23751	1	54.89881689	4.077510065	739.1471874	0.002016375	0.310738391
729.89	480.3	10	22829	1	57.11602786	4.242188451	768.9994624	0.002058099	0.310950677
780.3	480.3	10	341107	8	30.58047592	12.19617568	76.67694627	0.004245825	2.479762082
781.3	480.3	10	43187	1	30.19199759	2.242461392	406.4982889	0.001473724	0.306254841
782.4	480.3	10	18959	1	68.77481935	5.108117917	925.9723157	0.002264891	0.311841025
790.5	480.3	10	25609	1	50.91576399	3.781677536	685.5198514	0.001939171	0.310310438
799.1	480.3	10	32789	1	39.76643996	2.953584668	535.4069463	0.001704598	0.308655133
805.2	480.3	10	54844	1	23.77473926	1.765831122	320.0975562	0.001296249	0.303560698
806.4	480.3	10	1343	1	970.8874162	72.10431705	13073.03659	0.00862059	0.315694857
808.43	480.3	10	2434	1	535.7032868	39.78648287	7212.952509	0.006398364	0.315543789
814	480.3	10	10357	1	125.8957034	9.350608869	1695.047708	0.003083843	0.313811919
820	480.3	10	1598	1	815.9585732	60.59924502	10986.74403	0.007901432	0.315671822
820.22	480.3	10	29019	1	44.93269237	3.337297556	604.9645888	0.001817055	0.309524553
822	480.3	10	26231	1	49.70842896	3.692005325	669.264449	0.001915156	0.310167131
824.9	480.3	10	1772	1	735.8362302	54.64919136	9907.831101	0.007502521	0.315650201
846.8	480.3	10	438	1	2976.944749	221.0427704	40092.69347	0.015105131	0.315440383
996.63	480.3	10	1170	1	1114.445983	82.76471099	15006.27301	0.009237126	0.315701613
