# Supplementary material for: Network-based analysis of comorbidities risk during an infection: SARS and HIV case studies
Source: BMC Bioinformatics. 2014 Oct 24;15(1):333. doi: 10.1186/1471-2105-15-333 (PMC4363349; doi:10.1186/1471-2105-15-333)
Supplement: Supplementary file 9 — Additional file 9: Table S9. Phenotypic disease association for HIV infection based on the ICD9 codes at the 3-digit category level. Only statistically significant links with high relative risk R R ij are considered. (CSV 8 KB) [file 12859_2013_6782_MOESM9_ESM.csv]

ICD-9 code disease 1	ICD-9 code disease 2	Prevalence disease 1	Prevalence disease 2	Co-ocurrence between diseases 1 and 2	Relative Risk	Relative Risk 99% Conf. Interval (left)	Relative Risk 99% Conf. Interval (right)	Phi-correlation	t-test value
042	044	1067	492	175	4346.637388	3570.947215	5290.82494	0.241490096	8.121231142
042	043	1067	406	93	2799.222243	2137.650122	3665.541466	0.141256057	4.656488025
042	130	1067	305	50	2003.321401	1386.91817	2893.679469	0.087608024	2.870065161
042	321	1067	630	40	775.8895583	514.3495654	1170.4192	0.048727673	1.59208657
042	136	1067	6508	290	544.5414194	467.4381118	634.3628172	0.109880321	8.916915948
042	176	1067	781	34	531.9959776	340.6078016	830.9255361	0.0371779	1.214115495
042	046	1067	570	11	235.8295894	107.6810419	516.4845573	0.01404607	0.458429423
018	042	639	1067	10	191.2403841	84.04342266	435.1665288	0.012048109	0.393210591
042	078	1067	6866	80	142.3857914	106.4687562	190.4193709	0.029358045	2.433341214
031	042	3693	1067	42	138.979405	93.04992725	207.5796897	0.021009733	1.276698717
013	042	354	1067	3	103.56153	23.08191968	464.6489828	0.00483445	0.157770932
042	795	1067	14950	122	99.72386531	78.80791075	126.1910031	0.030258469	3.701156143
042	118	1067	127	1	96.22252397	7.146724023	1295.527026	0.00268843	0.087735455
042	092	1067	128	1	95.4707855	7.090890773	1285.405625	0.002677687	0.087384841
042	085	1067	129	1	94.73070189	7.035923146	1275.441146	0.002667067	0.087038283
042	970	1067	130	1	94.00200418	6.981801168	1265.629968	0.00265657	0.086695705
042	117	1067	9094	66	88.68893731	64.3989814	122.1405592	0.020956989	1.998729317
007	042	1804	1067	12	81.28776415	38.37623946	172.1820765	0.008543833	0.362698714
042	363	1067	5705	33	70.6868708	44.95481463	111.1479103	0.013189518	0.996135408
042	484	1067	2325	11	57.81628644	26.39936444	126.6213429	0.006864014	0.330836165
042	097	1067	8428	39	56.54842919	37.29146825	85.74950232	0.012779961	1.173209955
042	094	1067	5124	23	54.85284787	31.89714304	94.329292	0.009659479	0.691343254
011	042	16646	1067	64	46.98406072	33.94730333	65.02731426	0.014872869	1.918985292
042	095	1067	283	1	43.18113266	3.207204066	581.3818453	0.001777752	0.058015863
042	091	1067	596	2	41.00758572	6.522624509	257.8137196	0.00244698	0.079855825
042	052	1067	1197	4	40.83629254	11.12916981	149.8407174	0.003453035	0.119367902
042	096	1067	915	3	40.06642801	8.930086811	179.7651789	0.002960633	0.096618723
006	042	305	1067	1	40.06642801	2.975865681	539.4459381	0.001709282	0.055781378
042	115	1067	1667	5	36.65345094	11.45872039	117.2448074	0.003647138	0.148820321
042	048	1067	340	1	35.94194278	2.669527664	483.9145396	0.001614163	0.052677194
042	054	1067	17649	51	35.31266858	24.53669843	50.82120423	0.01142783	1.518195027
004	042	1102	1067	3	33.26749694	7.414730154	149.2605031	0.002683673	0.089007669
042	116	1067	412	1	29.66082656	2.203009646	399.3467001	0.001457469	0.047563581
012	042	1299	1067	3	28.22231072	6.290250195	126.6243469	0.002458138	0.088527376
042	112	1067	141325	322	27.84308434	24.08756436	32.18413178	0.025419291	9.558950437
042	323	1067	3716	8	26.30841882	10.49238563	65.96525567	0.003865626	0.235583055
042	127	1067	513	1	23.82117065	1.769279732	320.7226991	0.001294972	0.042260576
042	279	1067	7768	15	23.59731052	12.05905459	46.17551565	0.004991095	0.439845308
042	047	1067	2635	5	23.18835018	7.249221391	74.17342567	0.002853739	0.146433857
042	887	1067	564	1	21.66712862	1.609292017	291.7211158	0.001229658	0.04012909
042	341	1067	2353	4	20.77392358	5.661551035	76.22573709	0.002403245	0.116526759
042	261	1067	21003	35	20.36419174	13.12211107	31.60316985	0.007036314	1.019708249
