# Supplementary material for: Network-based analysis of comorbidities risk during an infection: SARS and HIV case studies
Source: BMC Bioinformatics. 2014 Oct 24;15(1):333. doi: 10.1186/1471-2105-15-333 (PMC4363349; doi:10.1186/1471-2105-15-333)
Supplement: Supplementary file 10 — Additional file 10: Table S10. Phenotypic disease association for HIV infection based on the ICD9 codes at the 5-digit category level. Only statistically significant links with high relative risk R R ij are considered. (CSV 3 KB) [file 12859_2013_6782_MOESM10_ESM.csv]

ICD-9 code disease 1	ICD-9 code disease 2	Prevalence disease 1	Prevalence disease 2	Co-ocurrence between diseases 1 and 2	Relative Risk	Relative Risk 99% Conf. Interval (left)	Relative Risk 99% Conf. Interval (right)	Phi-correlation	t-test value
42	136.3	369	2395	248	3659.019144	3102.086437	4315.940698	0.263762509	13.37650686
42.1	42.9	209	691	91	8216.028625	6255.424108	10791.13505	0.239437049	6.473231557
42.1	42.9	209	691	91	8216.028625	6255.424108	10791.13505	0.239437049	6.473231557
42	42.9	369	691	119	6085.376215	4794.615443	7723.623327	0.235635671	6.364367095
42	42.9	369	691	119	6085.376215	4794.615443	7723.623327	0.235635671	6.364367095
42.9	44.9	691	465	129	5234.842202	4163.582085	6581.729942	0.227541435	6.133585538
42	130	369	30	19	22379.52502	12319.14768	40655.66492	0.180578911	3.517215531
42.2	176.4	47	17	5	81595.85732	25416.31027	261953.2049	0.176885551	1.205594857
42.1	43.3	209	92	23	15596.91148	9066.735205	26830.34657	0.165858581	2.419804829
42.9	795.8	691	458	92	3790.436163	2890.34211	4970.832434	0.163501074	4.350249156
42.1	44.9	209	465	46	6171.681103	4206.087234	9055.838721	0.147536359	3.209729236
42	42.1	369	209	40	6762.888448	4482.80359	10202.69107	0.144018761	2.788068276
42	42.1	369	209	40	6762.888448	4482.80359	10202.69107	0.144018761	2.788068276
42.9	43.3	691	92	34	6973.614359	4464.33054	10893.3012	0.134833168	3.571826939
42	44.9	369	465	47	3571.605012	2444.194276	5219.046001	0.113435888	2.456706578
42.2	176	47	290	13	12436.33412	6044.622383	25586.77721	0.111343819	1.901390219
42	42.2	369	47	13	9773.81272	4750.865853	20107.36949	0.098706041	1.900215154
42	42.2	369	47	13	9773.81272	4750.865853	20107.36949	0.098706041	1.900215154
42.2	42.9	47	691	17	6825.239585	3632.316583	12824.84451	0.094321267	2.486908063
42.2	42.9	47	691	17	6825.239585	3632.316583	12824.84451	0.094321267	2.486908063
42.9	136.3	691	2395	117	921.8222394	724.8581505	1172.306941	0.090860285	4.463191934
42	130.7	369	102	16	5542.916414	2893.2587	10619.1411	0.082458646	1.585078412
42.2	176.3	47	14	2	39632.27356	6286.311593	249863.069	0.077966333	0.524610979
42.9	43.1	691	126	23	3444.483656	2002.839428	5923.823692	0.077927554	2.051744821
42.1	795.8	209	458	24	3269.221621	1922.763724	5558.566492	0.077550322	1.661023983
42	321	369	513	33	2273.081951	1445.559421	3574.326645	0.075816837	1.718810178
42	43.3	2	92	1	70864.22826	5226.335291	960852.7903	0.073720203	0.701279465
42	795.8	369	458	30	2314.591188	1439.792719	3720.905307	0.072945991	1.561861084
42.2	176.9	47	209	7	9291.777054	3476.661993	24833.33755	0.070620939	1.018601599
42	43.3	369	92	13	4993.143455	2427.39355	10270.88564	0.070543491	1.354794061
42	117.5	369	1258	47	1320.187862	903.4877175	1929.075468	0.06893541	2.448902783
42.9	130	691	30	9	5660.934009	2379.129624	13469.70486	0.06249973	1.643757084
42.1	78.5	209	1798	38	1318.537567	864.7865443	2010.370452	0.061946894	2.630313953
42.9	43.9	691	57	12	3972.585269	1875.261466	8415.591112	0.060451616	1.589690292
