# Supplementary material for: Network-based analysis of comorbidities risk during an infection: SARS and HIV case studies
Source: BMC Bioinformatics. 2014 Oct 24;15(1):333. doi: 10.1186/1471-2105-15-333 (PMC4363349; doi:10.1186/1471-2105-15-333)
Supplement: Supplementary file 11 — Additional file 11: Table S11. Highly statistical significant differentially expressed genes between SARS-CoV and reference group (Mock) in lung epithelial cells. (XLSX 20 KB) [file 12859_2013_6782_MOESM11_ESM.xlsx]

## Sheet: 5372669651173624_add11
GeneSymbols	p-value	R-squared	Regulation
ACO1	1.56e-19	0.984412	á
APOL6	1.58e-16	0.977341	á
ATF4	1e-14	0.979718	á
BATF2	5.12e-16	0.980476	á
BST2	3.44e-17	0.980408	á
BUB1	5.49e-14	0.981432	á
C19orf66	2.53e-15	0.982467	á
CASP1	3.01e-16	0.975897	á
CCL5	2.26e-18	0.980116	á
CCL5_2	2.72e-19	0.978415	á
CCNA2	1.23e-13	0.979674	á
CD274	1.52e-19	0.993715	á
CDK1	1.21e-15	0.978719	á
CDKN3	2.49e-14	0.982998	á
CDKN3_2	6.31e-13	0.9756	á
CLIC4	2.6e-14	0.982921	á
CMPK2	4.09e-16	0.985541	á
CXCL10	1.85e-17	0.97592	á
CXCL11	1.73e-16	0.986792	á
CXCL11_2	5.22e-17	0.988365	á
CYP2J2	2.7e-15	0.976931	á
DDIT3	2.22e-17	0.975519	á
DDX58	7.25e-16	0.984638	á
DDX58_2	5.02e-16	0.985222	á
DDX60	5.73e-16	0.985016	á
DDX60L	1.27e-15	0.983704	á
ECT2	1.08e-15	0.97895	á
EGR1	6.12e-19	0.982349	á
EIF2AK2	2.32e-15	0.977276	á
EPSTI1	5.96e-17	0.979352	á
ERAP2	1.54e-18	0.98543	á
ESPL1	8.19e-17	0.983757	á
ETS2	2.76e-17	0.985438	á
ETV7	2.58e-18	0.979877	á
FTSJD2	1.08e-14	0.979552	á
GBP1	6.31e-17	0.98813	á
GBP4	2.85e-15	0.976802	á
GBP4_2	9.66e-20	0.985079	á
GIMAP2	7.38e-18	0.977857	á
GNB4	3.69e-15	0.976199	á
HCP5	2.29e-17	0.981152	á
HELZ2	1.94e-16	0.986638	á
HERC5	4.42e-18	0.991033	á
HERC6	6.25e-15	0.98071	á
HIST3H2A	8.76e-19	0.981763	á
HSPA5	1.24e-18	0.975372	á
IDO1	7.11e-17	0.987979	á
IFI16	1.69e-15	0.983198	á
IFI16_2	4.46e-15	0.975738	á
IFI35	9.13e-16	0.984259	á
IFI44	1.42e-15	0.978374	á
IFI44L	1.61e-15	0.978097	á
IFIH1	9.8e-17	0.987565	á
IFIT1	1.46e-16	0.990414	á
IFIT2	1.67e-16	0.986849	á
IFIT2_2	4.2e-17	0.99166	á
IFIT3	6.37e-17	0.991264	á
IFIT3_2	3.13e-16	0.989569	á
IFIT5	9.54e-15	0.979827	á
IFITM1	5.51e-16	0.988888	á
IFITM2	6.47e-18	0.990665	á
IFITM3	5.99e-16	0.984945	á
IFNB1	1.49e-19	0.988343	á
IFNL1	1.62e-18	0.985361	á
IFNL2	2.29e-20	0.990249	á
IL6	7.13e-20	0.985486	á
IL8	3.17e-14	0.982538	á
IRF1	2.58e-18	0.9847	á
IRF7	1.81e-15	0.983083	á
ISG15	6.98e-15	0.980484	á
ISG20	1.08e-17	0.982465	á
ISG20_2	2.5e-18	0.984746	á
KIF4A	1.5e-17	0.986304	á
LAMP3	3.59e-17	0.988817	á
LAP3	2.14e-16	0.982114	á
LBR	2.97e-14	0.977255	á
LGALS9	1.46e-17	0.981947	á
LOC100507463	1.45e-15	0.978322	á
MLF1IP	5.89e-13	0.975789	á
MT1H	1.68e-19	0.979306	á
MT1P2	8.58e-20	0.98524	á
MT1X	1.3e-19	0.984674	á
MT2A	1.44e-20	0.987452	á
MX1	1.1e-16	0.987414	á
MX2	7.28e-17	0.987948	á
NCAPH	2.15e-16	0.976661	á
NDRG3	2.23e-14	0.977931	á
NFKBIA	1.85e-17	0.975927	á
NLRC5	6.18e-18	0.978212	á
NMI	1.47e-16	0.987024	á
NUB1	2.99e-16	0.981501	á
OAS1	2.06e-17	0.989451	á
OAS2	5.97e-18	0.987508	á
OAS2_2	6.49e-15	0.980632	á
OAS3	1.23e-16	0.987262	á
OASL	1.85e-17	0.989572	á
OASL_2	1.04e-16	0.987492	á
PARP10	7.99e-17	0.983797	á
PARP12	4.86e-16	0.980581	á
PARP14	3.36e-15	0.981938	á
PARP9	2.68e-15	0.982363	á
PATL1	8.86e-15	0.979986	á
PBK	1.44e-16	0.990435	á
PHF11	1.54e-16	0.977393	á
PHF15	7.72e-17	0.983852	á
PIK3AP1	2.75e-18	0.991472	á
PLA1A	2.92e-20	0.986617	á
PLAC8	1.3e-16	0.977751	á
PLAUR	4.51e-21	0.984892	á
PLAUR_2	1.77e-22	0.99159	á
PLSCR1	4.48e-16	0.980739	á
PMAIP1	1.13e-17	0.98668	á
PML	5.79e-14	0.975586	á
PML	6.18e-16	0.980105	á
PNPT1	1.29e-14	0.98421	á
PPM1K	5.52e-15	0.980961	á
PPP1R15A	1.38e-18	0.975147	á
PRC1	2.41e-16	0.981902	á
PSMB8	3.84e-15	0.981679	á
PSMB9	1.01e-16	0.987523	á
PTX3	8.82e-20	0.988912	á
RAD51AP1	4.28e-15	0.975841	á
RASGRP3	5.65e-19	0.982477	á
RBBP8	6.69e-15	0.980573	á
RCAN1	1.38e-14	0.979026	á
RNF213	3.53e-15	0.976302	á
RRM2	4.46e-18	0.987868	á
RRM2_2	6.83e-17	0.98405	á
RSAD2	1.31e-17	0.989942	á
RSAD2_2	6.17e-17	0.991294	á
RTP4	1.31e-18	0.99433	á
SAMD9	5.1e-16	0.985199	á
SAMD9_2	7.75e-15	0.980267	á
SAMD9L	6.35e-16	0.984852	á
SAMD9L_2	1.14e-16	0.983212	á
SAMHD1	5.56e-15	0.975197	á
SAMHD1_2	6.57e-14	0.975259	á
SAT1	6.7e-17	0.984081	á
SAT1_2	3.67e-15	0.976212	á
SEC16B	1.06e-16	0.983327	á
SERPINB9	6.04e-14	0.975479	á
SLC15A3	2.41e-17	0.981064	á
SLC25A28	7.2e-15	0.980419	á
SP100	1.78e-14	0.978446	á
SP110	5.38e-16	0.985116	á
SP110_2	5.43e-17	0.988318	á
SP140L	9.27e-16	0.979279	á
SPC25	1.19e-14	0.984348	á
STAT1	5.31e-15	0.981042	á
TAP1	2.17e-17	0.985785	á
TAP2	5.9e-20	0.98933	á
TDRD7	7.39e-16	0.984607	á
TLR3	3.12e-17	0.985258	á
TMEM140	4.03e-16	0.98094	á
TMEM27	5.37e-16	0.985117	á
TNFSF10	5.05e-15	0.981142	á
TNFSF10_2	6.09e-16	0.980135	á
TPX2	4.43e-17	0.988565	á
TRAFD1	6.77e-19	0.989956	á
TRAFD1_2	3.49e-17	0.985088	á
TRIM14	1.86e-14	0.978347	á
TRIM21	8.45e-16	0.984388	á
TRIM22	2.01e-17	0.98948	á
TRIM69	1.87e-16	0.98235	á
TTK	3.04e-13	0.977515	á
UBE2L6	1.24e-16	0.977854	á
USP18	1.16e-16	0.98734	á
WARS	1.07e-16	0.983316	á
WARS\_2	4.91e-18	0.987751	á
XAF1	2.21e-15	0.982721	á
XRN1	1.21e-17	0.982266	á
XRN1_2	1.88e-16	0.982344	á
ZCCHC2	1.18e-14	0.979366	á
ZNF550	7.91e-18	0.977716	á
ZNFX1	4.2e-16	0.985499	á
ASPM	5.83e-16	0.988818	â
BRI3BP	4.9e-15	0.9812	â
BUB1B	1.71e-13	0.978914	â
CDCA3	3.2e-15	0.976536	â
CDCA5	1.68e-14	0.983728	â
CDCA8	2.95e-15	0.976722	â
CEACAM1	6.45e-17	0.988101	â
CENPF	2.17e-15	0.97743	â
CENPN	3.3e-15	0.986433	â
CEP55	7.39e-16	0.979744	â
CFLAR	1.03e-13	0.980084	â
DEPDC1	6.88e-15	0.980513	â
DHRS2	9.73e-19	0.986059	â
DNAJB9	2.93e-17	0.985348	â
E2F7	2.19e-18	0.984938	â
FANCI	8.09e-16	0.979562	â
FANCI\_2	7.16e-17	0.978987	â
FMR1	1.46e-15	0.97831	â
FOXM1	1.05e-16	0.983343	â
FST	6.18e-17	0.979279	â
HLA-E	1.45e-18	0.975033	â
HMGB2	1.91e-15	0.987239	â
HMGN2_2	5.94e-14	0.975521	â
HOXB2	2.64e-16	0.981733	â
KIAA0101	2.28e-16	0.989929	â
KIF2C	8.34e-16	0.979499	â
MAD2L1	4.13e-14	0.982011	â
MYD88	5.98e-15	0.975011	â
NCAPG	3.25e-14	0.98249	â
NCOA7	1.9e-17	0.989541	â
NUSAP1	1.09e-15	0.978945	â
RACGAP1	1.09e-15	0.978935	â
SLC16A1	5.68e-14	0.981361	â
SLC39A10	5.18e-18	0.987683	â
TNFSF15	4.18e-14	0.976413	â
TOP2A	2.2e-17	0.985764	â
TRMT5	1.09e-16	0.98743	â
WASL	1.21e-14	0.979307	â
ZWILCH	5.41e-15	0.975264	â
ZWINT	1.94e-15	0.97769	â
