# Supplementary material for: Network-based analysis of comorbidities risk during an infection: SARS and HIV case studies
Source: BMC Bioinformatics. 2014 Oct 24;15(1):333. doi: 10.1186/1471-2105-15-333 (PMC4363349; doi:10.1186/1471-2105-15-333)
Supplement: Supplementary file 12 — Additional file 12: Table S12. Highly statistical significant differentially expressed genes between MERS-CoV and reference group (Mock) in lung epithelial cells. (XLSX 21 KB) [file 12859_2013_6782_MOESM12_ESM.xlsx]

## Sheet: 5372669651173624_add12
GENE SYMBOLS	p-value	R-squared	Regulation
ABL2	1.11e-29	0.996356	á
ADH1C	9.3e-24	0.991746	á
AFTPH	1.68e-21	0.990038	á
ANKRD49	1.93e-24	0.992723	á
ARHGAP12	3.86e-29	0.995988	á
ATF2	1.67e-23	0.991349	á
ATRX	3.63e-24	0.990308	á
B4GALT7	4.35e-29	0.993301	á
BLOC1S2	4.12e-24	0.992268	á
C12orf35	1.15e-26	0.99378	á
C17orf48	3.14e-22	0.991339	á
C1orf9	4.12e-27	0.990723	á
C6orf48	3.2e-23	0.992844	á
CDKN2AIP	1.45e-30	0.993285	á
CHD2	1.91e-24	0.992731	á
CREB5	8.27e-24	0.991823	á
CXCL2	3.58e-23	0.990803	á
DCUN1D3	4.77e-27	0.99258	á
DDIT3	2.07e-31	0.997318	á
DERL2	2.37e-25	0.993849	á
DUSP1	7.34e-25	0.993266	á
E2F6	1.89e-29	0.995076	á
E2F6_2	2.85e-29	0.9935	á
E2F6_3	1.17e-28	0.992809	á
EGLN1	7.09e-24	0.991923	á
EGR1	1.22e-23	0.991562	á
EIF4B	3.75e-27	0.992712	á
ELP4	1.42e-23	0.993314	á
EPC1	8.88e-30	0.99402	á
EPHA10	1.69e-23	0.991341	á
ERV3-2	2.77e-28	0.995332	á
FAM104A	4.09e-28	0.992135	á
FAM91A1	1.83e-25	0.990274	á
FLRT3	3.16e-27	0.992804	á
FNTA	1.84e-30	0.993173	á
FOS	4.61e-24	0.992198	á
FUT10	1.16e-26	0.990013	á
FXC1	3.6e-25	0.993639	á
GCNT3	5.67e-28	0.995066	á
GEM	8.32e-29	0.992982	á
GNPAT	9.51e-22	0.990499	á
GRAMD3	1.57e-21	0.990093	á
GSPT2	3.45e-25	0.991915	á
GTPBP10	3.38e-27	0.990855	á
GULP1	1.84e-26	0.99355	á
HCFC2	2.33e-26	0.991654	á
HNRNPC	3.24e-24	0.994089	á
HRH1	1.78e-25	0.992317	á
HSPA6	2.76e-28	0.99642	á
IFIT2	6.4e-25	0.99334	á
INTS6	2.78e-32	0.993452	á
KIFC3	5.36e-35	0.992788	á
KLHL11	1.48e-26	0.991928	á
LARP4	4.97e-25	0.991685	á
LONRF3	6.61e-28	0.993592	á
LYSMD3	6.77e-24	0.991954	á
MAP2K4	2.21e-25	0.993885	á
MAPK8	7.1e-24	0.991923	á
MBIP	7.74e-29	0.991162	á
MGC21881	1.66e-33	0.991061	á
MITF	8.6e-26	0.994329	á
MRPL46	2.64e-26	0.991576	á
MTF2	1.31e-25	0.992498	á
MYNN	1.3e-28	0.990841	á
N4BP2	1.83e-28	0.990623	á
NEURL3	7.5e-23	0.990242	á
NFKBIA	2.33e-24	0.990633	á
OR7E91P	6.1e-27	0.990459	á
OR7E91P_2	6.91e-26	0.990952	á
ORC5	2.35e-23	0.991109	á
PAPOLA	5.23e-23	0.99052	á
PHC3	3.15e-23	0.990897	á
PIGA	3.35e-27	0.994343	á
PKNOX1	6.77e-28	0.991847	á
PSPC1	1.03e-23	0.991678	á
PUS3	8.13e-26	0.990843	á
RBM18	4.78e-29	0.993255	á
RBM5	3.08e-28	0.993945	á
REL	3.55e-22	0.99125	á
RHEBL1	3.95e-23	0.99073	á
RMND5A	1.56e-26	0.991898	á
RMND5A_2	9.21e-27	0.992209	á
RPP14	6.64e-28	0.991859	á
SCAPER	2.17e-23	0.993071	á
SETDB2	1.85e-20	0.990355	á
SLA	3.34e-32	0.993371	á
SLC25A32	5.04e-26	0.99303	á
SSX2	6.19e-33	0.998892	á
SYTL3	7.54e-25	0.991414	á
TDG	1.19e-28	0.992801	á
TET2	1.82e-23	0.993172	á
THAP1	4.18e-27	0.990713	á
TMEM183B	6.49e-24	0.993736	á
TNPO1	4.95e-24	0.990074	á
TRIP11	1.86e-26	0.993545	á
UBAP1	2.68e-25	0.993789	á
UBR1	1.08e-27	0.991569	á
WAC	1.25e-27	0.991483	á
WAC_2	2.04e-23	0.99121	á
YOD1	2.77e-22	0.99143	á
ZBTB11	6.97e-24	0.991934	á
ZC3H12A	2.32e-22	0.991555	á
ZC3H14	5.36e-23	0.990501	á
ZCCHC10	1.27e-24	0.994533	á
ZNF131	2.07e-27	0.991169	á
ZNF17	2.69e-26	0.994833	á
ZNF189	1.81e-22	0.99173	á
ZNF268	4.16e-26	0.991286	á
ZNF292	3.7e-24	0.992333	á
ZNF3	2.17e-24	0.990685	á
ZNF416	1.69e-23	0.99476	á
ZNF432	4.44e-28	0.993778	á
ZNF436	8.76e-26	0.992726	á
ZNF438	7.6e-25	0.991408	á
ZNF473	4e-27	0.992676	á
ZNF507	9.01e-26	0.990772	á
ZNF554	2.59e-24	0.99255	á
ZNF613	5.34e-25	0.994915	á
ZNF658	1.16e-23	0.991596	á
ZNF658_2	3.62e-23	0.992768	á
ZNF671	6.43e-27	0.994051	á
ZNF8	6.63e-28	0.99359	á
ZNF84	4.41e-24	0.992225	á
ABCC3	3.42e-23	0.990837	â
ADAM8	4.07e-24	0.990222	â
ADCK3	3.98e-23	0.992711	â
AHNAK2	2.15e-24	0.99266	â
AHNAK2_2	4.34e-23	0.992659	â
ARHGAP1	2.28e-28	0.992457	â
ATG16L2	1.92e-25	0.990239	â
B4GALT1	3.08e-26	0.99148	â
BRD4	3.73e-24	0.992328	â
C11orf41	2.09e-23	0.991192	â
C15orf39	7.96e-25	0.991378	â
C16orf57	2.19e-27	0.992997	â
C17orf63	4.02e-27	0.994263	â
CBX6	3.29e-24	0.992406	â
CD81	4.64e-23	0.99061	â
CDH1	1.51e-30	0.991451	â
CDT1	1.82e-25	0.993978	â
CEACAM5	8.55e-23	0.990139	â
CUX1	2.25e-22	0.991577	â
DDR1	1.51e-24	0.992865	â
DDR1_2	4.21e-27	0.990709	â
DENND1A	1.87e-26	0.991787	â
EHD2	4.83e-26	0.994585	â
EP400	1.48e-25	0.990425	â
EP400	1.35e-23	0.991493	â
EPPK1	6.62e-29	0.996806	â
FA2H	1.55e-27	0.995889	â
FAM102A	8.85e-23	0.990112	â
FAM83H	3.68e-24	0.992338	â
FBRS	1.71e-25	0.992342	â
FBRSL1	3.71e-25	0.993625	â
FTH1	2.59e-23	0.991038	â
FUT5	2e-24	0.992701	â
FZD8	1.02e-27	0.994837	â
GAA	2.27e-29	0.993604	â
HLA-B	2.28e-23	0.991129	â
IRF2BP2	3.79e-26	0.991348	â
ITPR3	1.66e-22	0.991789	â
KBTBD11	4.28e-24	0.990184	â
KDELR1	2.5e-30	0.993027	â
KEAP1	8.61e-23	0.990134	â
KIAA0889	4.88e-23	0.990573	â
KIAA1522	1.26e-25	0.99252	â
KLHL21	1.06e-25	0.990662	â
LOXL1	4.78e-24	0.9901	â
LRFN3	1.23e-30	0.993361	â
MALL	6.72e-23	0.990327	â
MAOB	1.49e-28	0.994261	â
MAP2K3	5.14e-23	0.990534	â
MAP4	5.26e-24	0.992115	â
MARS	4.73e-28	0.992054	â
MEGF8	6.3e-32	0.994591	â
MFI2	3.18e-29	0.996989	â
MGRN1	1.96e-29	0.993671	â
MLXIP	2.3e-27	0.994505	â
MNT	2.76e-26	0.993344	â
MON1B	1.03e-24	0.991204	â
MUC1	3.2e-24	0.992422	â
MUC5AC	7.95e-27	0.995314	â
MYADM	2.14e-25	0.992208	â
NCOA6	1.03e-23	0.991678	â
NCOR2	7.54e-26	0.994388	â
NDUFS6	2.23e-28	0.990492	â
NFIC	8.32e-31	0.997014	â
NPAS2	2.95e-23	0.990946	â
NR4A1	6.28e-23	0.99038	â
NUP210	3.48e-23	0.992792	â
PCBP2	7.68e-25	0.993242	â
PDDC1	2.71e-26	0.991559	â
PKD1	7.62e-27	0.99533	â
PLEC	3.56e-24	0.992357	â
PLXNA1	1.16e-24	0.991121	â
PLXNB2	3.99e-25	0.993587	â
PLXND1	3.7e-23	0.99078	â
POM121	8.64e-24	0.991794	â
POTEE	6.27e-23	0.990381	â
PPP1R13L	3.66e-26	0.993199	â
PPPDE2	1.04e-27	0.996018	â
PTRH1	1.59e-21	0.990083	â
PVRL1	2.84e-26	0.996019	â
PYGO2	1.33e-24	0.991028	â
RAI1	1.06e-23	0.991662	â
RNF44	2.2e-23	0.991156	â
SEC13	7.37e-23	0.990256	â
SF1	4.12e-27	0.994252	â
SF3A1	2.43e-26	0.994875	â
SHANK2	4.37e-25	0.991767	â
SLC20A2	1.21e-24	0.991095	â
SLC25A23	6.68e-28	0.991856	â
SLC27A1	3.29e-27	0.992781	â
SLC7A1	7e-25	0.993292	â
SLC7A5	1.7e-22	0.991772	â
SMPD4	2.16e-29	0.996164	â
SOD3	1.55e-27	0.994669	â
SREBF1	3.56e-30	0.994398	â
TAPBP	3.28e-29	0.994871	â
TCF3	1.89e-25	0.993961	â
TCF7L2	1.68e-29	0.996237	â
TMEM132A	1.2e-27	0.991509	â
TMEM164	4.65e-26	0.991214	â
TMEM184B	3e-28	0.990296	â
TUBB2A	2.62e-23	0.99103	â
ULK1	3.56e-25	0.991896	â
UPF1	1.43e-24	0.992898	â
WIPF2	5.83e-25	0.991582	â
WIZ	1.04e-29	0.997247	â
ZFP36L2	3.17e-27	0.994367	â
ZMIZ1	2.7e-25	0.993785	â
ZMIZ2	2.42e-23	0.991089	â
ZNF185	5.94e-28	0.993642	â
ZNF575	6.22e-26	0.992915	â
