# Supplementary material for: Network-based analysis of comorbidities risk during an infection: SARS and HIV case studies
Source: BMC Bioinformatics. 2014 Oct 24;15(1):333. doi: 10.1186/1471-2105-15-333 (PMC4363349; doi:10.1186/1471-2105-15-333)
Supplement: Supplementary file 15 — Additional file 15: Table S13. Connectivity Map results of predicted drugs per instance (for each drug and cells line) to reverse SARS-CoV for early and sustained signature (drugs with negative enrichment scores). (CSV 6 KB) [file 12859_2013_6782_MOESM15_ESM.csv]

Connectivity Map results per instance (for each drug and cells line) showing drugs predicted to reverse HCoV-EMC early and sustained signature (drugs with negative enrichment scores).
Cmap name and cell line	mean	n	enrichment	p	specificity	percent non-null
calcium folinate - MCF7	-0.81	2	-0.993	0.00022	0	100
iopamidol - MCF7	-0.857	2	-0.992	0.00022	0.0138	100
seneciphylline - MCF7	0.766	2	0.982	0.00056	0.0079	100
lisuride - MCF7	-0.72	2	-0.98	0.00091	0.0236	100
diazoxide - MCF7	-0.681	2	-0.974	0.00139	0	100
primaquine - MCF7	0.698	2	0.97	0.00165	0.01	100
camptothecin - MCF7	0.717	2	0.965	0.00209	0.169	100
lomefloxacin - PC3	0.734	2	0.961	0.00264	0.0076	100
3-acetamidocoumarin - MCF7	-0.659	2	-0.958	0.00382	0.027	100
tiapride - PC3	0.666	2	0.957	0.00326	0	100
vorinostat - HL60	-0.629	3	-0.954	0.00022	0.0284	100
sulconazole - MCF7	0.735	2	0.953	0.00402	0.051	100
ouabain - MCF7	0.715	2	0.952	0.00406	0.0599	100
astemizole - PC3	0.726	2	0.951	0.00447	0.101	100
arcaine - MCF7	-0.678	2	-0.949	0.00579	0.0066	100
medrysone - MCF7	0.674	3	0.946	0.0002	0	100
zalcitabine - MCF7	-0.684	2	-0.945	0.0065	0.0438	100
alexidine - PC3	0.645	2	0.941	0.00654	0.1044	100
trimipramine - MCF7	0.792	2	0.941	0.0066	0.0112	100
tetracycline - MCF7	-0.596	2	-0.939	0.00779	0.0069	100
PHA-00767505E - PC3	-0.631	2	-0.936	0.00851	0.0146	100
acetylsalicylic acid - PC3	0.666	2	0.935	0.00797	0	100
gibberellic acid - MCF7	-0.578	2	-0.934	0.00919	0.0248	100
fenoprofen - PC3	0.627	2	0.934	0.00833	0.0259	100
tetroquinone - MCF7	0.627	2	0.933	0.00843	0.0323	100
GW-8510 - PC3	0.73	2	0.933	0.00857	0.1214	100
Prestwick-642 - MCF7	-0.576	2	-0.931	0.00996	0.0507	100
terfenadine - MCF7	0.701	2	0.93	0.00942	0.1392	100
androsterone - MCF7	0.62	2	0.928	0.00972	0.0145	100
sulindac - PC3	-0.568	2	-0.927	0.01097	0.0159	100
rescinnamine - MCF7	0.657	2	0.925	0.0108	0.1222	100
sulfadimethoxine - MCF7	-0.561	2	-0.923	0.01201	0.0563	100
eldeline - PC3	0.633	2	0.923	0.01173	0	100
thioguanosine - MCF7	0.611	2	0.922	0.01185	0.1389	100
Prestwick-559 - MCF7	0.624	2	0.921	0.01223	0.0282	100
zuclopenthixol - MCF7	-0.573	2	-0.919	0.01316	0.0811	100
streptomycin - MCF7	-0.69	2	-0.919	0.0134	0.0392	100
rolitetracycline - MCF7	0.624	2	0.919	0.0128	0.0292	100
ellipticine - MCF7	0.67	2	0.918	0.01322	0.1461	100
trimethoprim - PC3	-0.567	2	-0.916	0.01431	0.0314	100
nadolol - MCF7	-0.661	2	-0.914	0.01489	0.0578	100
adiphenine - PC3	-0.56	2	-0.914	0.01503	0.1849	100
azacitidine - MCF7	0.689	2	0.914	0.01481	0.1139	100
5252917 - MCF7	0.601	2	0.913	0.01519	0.0274	100
medrysone - PC3	0.668	2	0.912	0.01537	0.0446	100
metolazone - MCF7	-0.541	2	-0.91	0.016	0.0429	100
Prestwick-691 - MCF7	-0.66	2	-0.91	0.01624	0.1071	100
disopyramide - MCF7	0.667	2	0.909	0.0169	0.1048	100
clorgiline - MCF7	0.625	2	0.905	0.01861	0.0904	100
tolnaftate - MCF7	-0.595	2	-0.904	0.01837	0.1232	100
thiamazole - PC3	-0.573	2	-0.902	0.01911	0.0065	100
bisacodyl - MCF7	0.651	2	0.897	0.02199	0.0972	100
mitoxantrone - MCF7	0.595	2	0.897	0.02215	0.1154	100
SR-95639A - MCF7	-0.54	2	-0.896	0.02145	0.0179	100
tranexamic acid - MCF7	-0.522	2	-0.896	0.02167	0.069	100
ceforanide - MCF7	-0.588	2	-0.895	0.02199	0.1206	100
procyclidine - MCF7	0.65	2	0.895	0.02272	0.0764	100
lithocholic acid - PC3	-0.593	2	-0.894	0.02235	0.0362	100
clomifene - MCF7	0.664	2	0.894	0.02326	0.1285	100
Prestwick-692 - MCF7	-0.565	2	-0.893	0.02284	0.0556	100
CP-863187 - MCF7	-0.537	2	-0.893	0.02304	0.0194	100
leflunomide - MCF7	-0.519	2	-0.892	0.02322	0.046	100
procainamide - MCF7	0.611	2	0.892	0.02414	0.0427	100
iopanoic acid - MCF7	-0.535	2	-0.89	0.0241	0.0506	100
11-deoxy-16,16-dimethylprostaglandin E2 - PC3	0.583	2	0.889	0.02559	0.1863	100
epitiostanol - MCF7	-0.566	2	-0.888	0.02471	0.0705	100
minoxidil - MCF7	-0.675	2	-0.888	0.02523	0.0812	100
clidinium bromide - MCF7	-0.547	2	-0.886	0.02612	0.0392	100
co-dergocrine mesilate - MCF7	-0.523	2	-0.885	0.02648	0.0758	100
tonzonium bromide - MCF7	0.588	2	0.885	0.02714	0.0753	100
bicuculline - MCF7	0.568	2	0.885	0.02734	0.0427	100
diloxanide - MCF7	-0.631	2	-0.884	0.0267	0.1197	100
dicloxacillin - MCF7	-0.75	2	-0.883	0.02744	0.1333	100
L-methionine sulfoximine - MCF7	-0.501	2	-0.882	0.02791	0.0172	100
beta-escin - PC3	0.617	2	0.881	0.02861	0.1171	100
dapsone - MCF7	-0.61	2	-0.88	0.02897	0.176	100
phthalylsulfathiazole - MCF7	0.675	3	0.868	0.00417	0.0325	100
phenoxybenzamine - MCF7	0.622	3	0.856	0.00575	0.2906	100
trifluoperazine - PC3	0.608	3	0.847	0.00681	0.1429	100
finasteride - MCF7	-0.491	3	-0.826	0.01062	0.0949	100
sodium phenylbutyrate - MCF7	-0.474	3	-0.817	0.0122	0.049	100
lanatoside C - MCF7	0.585	3	0.814	0.013	0.1872	100
daunorubicin - MCF7	0.553	3	0.796	0.01741	0.1165	100
dipyridamole - MCF7	0.53	3	0.793	0.01819	0.0876	100
quinpirole - MCF7	-0.423	3	-0.785	0.02035	0.0728	100
helveticoside - MCF7	0.577	3	0.781	0.02119	0.1491	100
foliosidine - MCF7	-0.411	3	-0.778	0.02249	0.0282	100
myosmine - MCF7	-0.449	3	-0.775	0.02324	0.1046	100
0175029-0000 - PC3	0.574	4	0.767	0.00565	0.1083	100
fenoprofen - MCF7	0.507	3	0.765	0.0259	0.048	100
naproxen - MCF7	-0.313	4	-0.737	0.00953	0.0467	75
CP-320650-01 - PC3	-0.478	4	-0.733	0.01026	0.0662	75
thioridazine - PC3	0.597	5	0.712	0.00465	0.1822	100
0317956-0000 - MCF7	-0.358	4	-0.703	0.01593	0.0921	75
deferoxamine - MCF7	0.497	5	0.637	0.01786	0.0199	100
LY-294002 - HL60	-0.2	13	-0.573	0.0002	0.0774	53
trichostatin A - HL60	-0.397	34	-0.556	0	0.0738	79
valproic acid - HL60	-0.33	14	-0.541	0.00026	0.1166	78
thioridazine - MCF7	0.423	11	0.497	0.00458	0.3628	81
fulvestrant - MCF7	0.345	21	0.331	0.01621	0.4057	71
